# Supplementary material for: Critical comparison of sample preparation strategies for shotgun proteomic analysis of formalin-fixed, paraffin-embedded samples: insights from liver tissue
Source: Clin Proteomics. 2014 Jul 8;11(1):28. doi: 10.1186/1559-0275-11-28 (PMC4115481; doi:10.1186/1559-0275-11-28)
Supplement: Additional file 1 — Summary of protein, peptide and PSM identifications. [file 1559-0275-11-28-S1.xls]

## Sheet: Proteins, peptides, PSMs
Proteins	DT	FASP	ISD		Peptides	DT	FASP	ISD		PSMs	DT	FASP	ISD
replicate 1	1591	1731	1445		replicate 1	6704	7830	4222		replicate 1	15728	19978	9085
replicate 2	1352	1714	1366		replicate 2	4820	7781	3870		replicate 2	10514	19328	8176
replicate 3	1588	1633	1263		replicate 3	5798	6685	3472		replicate 3	13649	14401	6867
mean (per replicate)	1510.33	1692.67	1358		mean (per replicate)	5774	7432	3854.67		mean (per replicate)	13297	17902.3	8042.67
total	1940	2076	1616		total	8874	10473	4950		total	39891	53707	24128
