# Supplementary material for: Critical comparison of sample preparation strategies for shotgun proteomic analysis of formalin-fixed, paraffin-embedded samples: insights from liver tissue
Source: Clin Proteomics. 2014 Jul 8;11(1):28. doi: 10.1186/1559-0275-11-28 (PMC4115481; doi:10.1186/1559-0275-11-28)
Supplement: Additional file 4 — Complete list of protein identifications, along with log ratio values to estimate differential expression between methods. [file 1559-0275-11-28-S4.xls]

## Sheet: Supp_info_S4
Accession	Protein name	Subcellular location	MW [kDa]	calc. pI	PSM DT 1	PSM DT 2	PSM DT 3	PSM FASP 1	PSM FASP 2	PSM FASP 3	PSM ISD 1	PSM ISD 2	PSM ISD 3	NSAF DT 1	NSAF DT 2	NSAF DT 3	NSAF FASP 1	NSAF FASP 2	NSAF FASP 3	NSAF ISD 1	NSAF ISD 2	NSAF ISD 3	mean NSAF DT	mean NSAF FASP	mean NSAF ISD	NSAF log ratio DT/FASP	t test DT/FASP	NSAF log ratio DT/ISD	t test DT/ISD	NSAF log ratio FASP/ISD	t test FASP/ISD	up DT	up FASP	up ISD	up FASP/ISD	up DT/ISD	up DT/FASP
A0AVT1	Ubiquitin-like modifier-activating enzyme 6		117.895	6.13818	0	1	1	0	1	0	0	0	0	0	0.407155	0.319593	0	0.179882	0	0	0	0	0.242249	0.0599606	0	0.12233	0.385693	0.164947	0.0113126	0.0426168	0.015838
A0MZ66	Shootin-1	Cell projection > axon.	71.5957	5.32568	1	0	0	1	0	0	0	0	0	0.43153	0	0	0.289799	0	0	0	0	0	0.143843	0.0965996	0	0.0321482	0.0100239	0.1002	0.0255916	0.0680514	0.00330106
A1A4V9	Coiled-coil domain-containing protein C16orf93		37.8974	6.7417	0	0	0	0	2	0	0	0	0	0	0	0	0	1.14342	0	0	0	0	0	0.381139	0	-0.251652	0.240726	0	0.00210407	0.251652	0.243127
A1L0T0	Acetolactate synthase-like protein	Membrane. Single-pass membrane protein.	67.8248	8.14795	2	0	2	8	6	2	0	1	1	0.861695	0	1.06396	2.31472	1.79654	0.858274	0	0.706187	0.843026	0.641885	1.65651	0.516404	-0.468901	0.141449	0.0702042	0.513378	0.539105	0.0822217
A1L188	Uncharacterized protein C17orf89		7.75084	9.31982	0	0	0	0	1	1	0	0	0	0	0	0	0	2.55724	3.66506	0	0	0	0	2.0741	0	-1.02648	0.101732	0	0.504895	1.02648	0.142428
A2VDF0	Fucose mutarotase		16.754	5.57959	0	0	0	2	2	4	0	0	0	0	0	0	2.37485	2.45761	7.04454	0	0	0	0	3.959	0	-1.57507	0.00435086	0	0.0631893	1.57507	0.0235851		+
A3KMH1	von Willebrand factor A domain-containing protein 8	Secreted.	214.689	7.40088	0	0	1	0	0	0	0	0	0	0	0	0.176489	0	0	0	0	0	0	0.0588297	0	0	0.0418245	0.302592	0.0418245	0.766619	0	0.042958
A5YKK6	CCR4-NOT transcription complex subunit 1	Cytoplasm > P-body. Nucleus.	266.768	7.10791	1	0	0	0	0	0	0	0	0	0.114603	0	0	0	0	0	0	0	0	0.0382008	0	0	0.0272962	0.26553	0.0272962	0.509298	0	0.138362
A6NCM1	Putative IQ and AAA domain-containing protein 1-like		94.871	9.24658	0	1	0	0	0	0	0	0	0	0	0.524269	0	0	0	0	0	0	0	0.174756	0	0	0.120854	0.0487894	0.120854	0.741007	0	0.0215101
A6NCN2	Putative keratin-81-like protein KRT121P		29.0986	5.79541	0	0	0	17	32	15	6	3	5	0	0	0	12.1909	23.7472	15.9538	9.51634	5.25071	10.4469	0	17.2973	8.40465	-3.27033	0.000584272	-2.37916	0.00131499	0.89117	0.0661655				+
A6NCS6	Uncharacterized protein C2orf72		30.4618	8.33838	0	0	1	1	3	4	2	2	2	0	0	1.1397	0.619875	1.92443	3.67749	2.742	3.02583	3.61215	0.3799	2.07393	3.12666	-0.775521	0.244316	-1.10712	0.0177961	-0.331598	0.290656
A6ND91	Putative L-aspartate dehydrogenase		29.9274	7.28369	14	10	22	25	23	15	11	13	7	13.4705	15.1352	26.1366	16.154	15.3796	14.3753	15.7205	20.5019	13.1786	18.2474	15.303	16.467	0.226719	0.554608	0.132791	0.769746	-0.0939285	0.685946
A6NDB9	Paralemmin-3	Cytoplasm. Cell membrane. Lipid-anchor.	71.6522	4.52588	1	0	0	0	0	0	0	0	0	0.4046	0	0	0	0	0	0	0	0	0.134867	0	0	0.0941459	0.301096	0.0941459	0.416797	0	0.143097
A6NDG6	Phosphoglycolate phosphatase		33.9845	6.13818	1	0	1	1	1	0	0	0	0	0.848273	0	1.04739	0.569667	0.589519	0	0	0	0	0.631887	0.386395	0	0.141264	0.568368	0.396098	0.798071	0.254833	0.567056
A6NFQ7	Divergent paired-related homeobox	Nucleus.	21.6341	9.48096	0	0	0	1	0	0	0	0	0	0	0	0	0.957398	0	0	0	0	0	0	0.319133	0	-0.213585	0.855661	0	0.137405	0.213585	0.33137
A6NGU5	Putative gamma-glutamyltranspeptidase 3	Membrane. Single-pass type II membrane protein.	61.4628	7.13721	1	0	1	3	4	5	1	1	3	0.479394	0	0.591922	0.965826	1.33265	2.38745	0.71205	0.785757	2.81404	0.357105	1.56198	1.43728	-0.595661	0.0228605	-0.544253	0.165579	0.0514085	0.68789
A6NL28	Putative tropomyosin alpha-3 chain-like protein	Cytoplasm > cytoskeleton.	26.2529	4.51318	3	1	1	2	2	1	1	0	0	3.66317	1.92075	1.50768	1.64003	1.69718	1.21621	1.81365	0	0	2.36387	1.51781	0.604551	0.310931	0.252947	0.744572	0.10564	0.433641	0.198118
A6NLP5	Tetratricopeptide repeat protein 36		20.8836	5.12256	0	0	0	0	0	2	0	0	0	0	0	0	0	0	2.87	0	0	0	0	0.956666	0	-0.563971	0.721632	0	0.000111653	0.563971	0.256127
A6ZKI3	Protein FAM127A		13.1628	5.07178	0	0	0	0	0	0	0	1	0	0	0	0	0	0	0	0	3.94965	0	0	0	1.31655	0	0.227344	-0.729683	0.116227	-0.729683	0.0333632
A8MQ27	E3 ubiquitin-protein ligase NEURL1B	Cytoplasm.	59.2322	8.36768	0	0	0	1	0	0	0	0	0	0	0	0	0.329483	0	0	0	0	0	0	0.109828	0	-0.0771252	0.778084	0	0.181103	0.0771252	0.279522
A8MUH7	Putative PDZ domain-containing protein 1P		44.0282	5.63037	1	0	4	2	0	0	0	1	0	0.677352	0	3.34539	0.909767	0	0	0	1.11022	0	1.34091	0.303256	0.370075	0.536568	0.204612	0.49531	0.496877	-0.041258	0.299269
A8MWD9	Small nuclear ribonucleoprotein G-like protein	Nucleus.	8.53845	8.83643	1	0	0	2	3	3	0	0	0	3.58284	0	0	4.81219	7.46983	10.7058	0	0	0	1.19428	7.66262	0	-1.59692	0.055201	0.67549	0.401309	2.27241	0.00105054
B2RUZ4	Small integral membrane protein 1	Membrane. Single-pass membrane protein.	8.74344	9.02686	0	0	0	2	3	2	1	1	2	0	0	0	4.6888	7.2783	6.95422	5.18519	5.72192	13.6613	0	6.30711	8.18948	-2.05435	5.55568e-05	-2.34901	0.000654644	-0.294663	0.625515				+
B9A064	Immunoglobulin lambda-like polypeptide 5	Secreted.	23.0486	8.83643	6	1	0	10	8	5	1	0	0	7.63446	2.00153	0	8.545	7.07423	6.33679	1.88993	0	0	3.212	7.31868	0.629976	-0.838289	0.204628	0.986786	0.541347	1.82508	0.0114408
E7ETH6	Zinc finger protein 587B	Nucleus.	45.512	8.38232	0	0	0	0	0	0	0	0	1	0	0	0	0	0	0	0	0	1.32535	0	0	0.441785	0	0.655669	-0.287936	0.251098	-0.287936	0.541062
E9PQ53	NADH dehydrogenase [ubiquinone] 1 subunit C2, isoform 2	Mitochondrion inner membrane. Single-pass membrane protein. Matrix side.	13.3989	8.29443	0	0	0	2	2	0	1	0	0	0	0	0	3.20812	3.31993	0	3.54776	0	0	0	2.17602	1.18259	-1.06213	0.0876849	-0.6702	0.241523	0.391928	0.610486
O00116	Alkyldihydroxyacetonephosphate synthase, peroxisomal	Peroxisome membrane.	72.8658	7.34229	0	0	1	0	0	0	0	0	0	0	0	0.51096	0	0	0	0	0	0	0.17032	0	0	0.117908	0.0908131	0.117908	0.9174	0	0.0857258
O00151	PDZ and LIM domain protein 1	Cytoplasm. Cytoplasm > cytoskeleton.	36.049	7.02002	5	3	6	4	4	4	4	4	5	4.13823	3.90572	6.13152	2.22326	2.30074	3.29744	4.91726	5.42626	8.09715	4.72516	2.60715	6.14689	0.545694	0.0357893	-0.276681	0.280108	-0.822376	0.0126859
O00159	Unconventional myosin-Ic	Cytoplasm. Nucleus. Cytoplasm. Cell membrane. Cell projection > stereocilium membrane. Nucleus > nucleoplasm. Nucleus > nucleolus. Nucleus > nuclear pore complex.	121.606	9.40771	5	0	5	0	0	1	0	0	0	1.28079	0	1.58143	0	0	0.255141	0	0	0	0.954072	0.0850469	0	0.502625	0.0440017	0.562705	0.00759673	0.0600799	0.75674
O00161	Synaptosomal-associated protein 23	Cell membrane. Peripheral membrane protein. Cell membrane. Lipid-anchor. Cell junction > synapse > synaptosome.	23.3395	5.0083	1	0	0	0	0	0	0	0	0	1.2905	0	0	0	0	0	0	0	0	0.430167	0	0	0.281055	0.895667	0.281055	0.769073	0	0.731165
O00168	Phospholemman	Membrane. Single-pass type I membrane protein.	10.4345	9.14404	3	3	2	4	4	4	3	3	3	8.87921	13.9672	7.30895	7.95057	8.22764	11.7919	13.1884	14.5536	17.3737	10.0518	9.32338	15.0386	0.0899415	0.82625	-0.499556	0.105248	-0.589498	0.0310564
O00170	AH receptor-interacting protein	Cytoplasm.	37.6121	6.29053	0	0	1	0	0	0	0	0	0	0	0	1.01882	0	0	0	0	0	0	0.339608	0	0	0.226267	0.277009	0.226267	0.553955	0	0.353462
O00217	NADH dehydrogenase [ubiquinone] iron-sulfur protein 8, mitochondrial	Mitochondrion.	23.6896	6.34131	0	0	0	4	2	4	2	2	1	0	0	0	3.48311	1.80225	5.16599	3.85185	4.25057	2.53711	0	3.48378	3.54651	-1.45517	0.00533108	-1.47158	0.00171323	-0.0164091	0.822959				+
O00231	26S proteasome non-ATPase regulatory subunit 11	Nucleus. Cytoplasm > cytosol.	47.434	6.48096	2	0	1	3	1	0	1	1	1	1.2905	0	0.79671	1.29997	0.448426	0	0.958399	1.05761	1.26254	0.695737	0.5828	1.09285	0.0617437	0.495867	-0.198257	0.340036	-0.26	0.228795
O00232	26S proteasome non-ATPase regulatory subunit 12		52.8706	7.6499	1	2	2	2	2	1	0	0	0	0.59714	1.87863	1.47461	0.802031	0.829981	0.594769	0	0	0	1.31679	0.74226	0	0.274424	0.261064	0.729789	0.0411713	0.455366	0.0164716
O00233	26S proteasome non-ATPase regulatory subunit 9		24.6665	6.94678	0	1	2	0	0	0	0	0	0	0	1.92075	3.01535	0	0	0	0	0	0	1.64537	0	0	0.866064	0.170874	0.866064	0.413242	0	0.120522
O00253	Agouti-related protein	Secreted. Golgi apparatus lumen.	14.4302	7.44482	0	0	0	1	0	0	0	0	0	0	0	0	1.38533	0	0	0	0	0	0	0.461776	0	-0.299699	0.449498	0	0.0109479	0.299699	0.605078
O00264	Membrane-associated progesterone receptor component 1	Microsome membrane. Single-pass membrane protein. Endoplasmic reticulum membrane. Single-pass membrane protein.	21.6578	4.70361	17	13	17	30	33	22	26	21	16	23.7386	28.5552	29.3108	28.1328	32.0245	30.5986	53.9259	48.0642	43.7163	27.2015	30.252	48.5688	-0.143344	0.226471	-0.792205	0.002968	-0.648861	0.00275703
O00299	Chloride intracellular channel protein 1	Nucleus. Nucleus membrane. Single-pass membrane protein. Cytoplasm. Cell membrane. Single-pass membrane protein.	26.9057	5.17334	13	8	7	16	16	9	9	7	5	14.6881	14.2183	9.76548	12.1403	12.5634	10.1283	15.1037	12.9634	11.0538	12.8907	11.6107	13.0403	0.129669	0.563093	-0.0144255	0.906876	-0.144095	0.373168
O00303	Eukaryotic translation initiation factor 3 subunit F	Cytoplasm.	37.5402	5.45264	3	0	5	5	3	5	5	4	3	2.2882	0	4.70885	2.56111	1.59022	3.79852	5.66449	5.00067	4.47725	2.33235	2.64995	5.04747	-0.102066	0.6083	-0.701956	0.201028	-0.59989	0.0546816
O00330	Pyruvate dehydrogenase protein X component, mitochondrial	Mitochondrion matrix.	54.0888	8.66064	1	1	0	0	0	0	0	0	0	0.543504	0.854945	0	0	0	0	0	0	0	0.46615	0	0	0.30226	0.0909606	0.30226	0.828137	0	0.0147535
O00399	Dynactin subunit 6	Cytoplasm > cytoskeleton. Chromosome > centromere > kinetochore.	20.7336	6.31592	1	0	0	0	0	0	0	0	0	1.43313	0	0	0	0	0	0	0	0	0.477712	0	0	0.309008	0.494711	0.309008	0.605811	0	0.00644931
O00410	Importin-5	Cytoplasm. Nucleus. Nucleus > nucleolus.	123.55	4.94482	2	0	3	0	0	1	0	0	0	0.496437	0	0.919448	0	0	0.247233	0	0	0	0.471962	0.082411	0	0.247402	0.0403901	0.305656	0.622607	0.0582549	0.0291584
O00422	Histone deacetylase complex subunit SAP18	Nucleus. Cytoplasm. Nucleus speckle.	17.55	9.34912	0	0	0	1	1	1	0	0	0	0	0	0	1.19518	1.23683	1.77264	0	0	0	0	1.40155	0	-0.766194	0.00627034	0	0.202903	0.766194	0.00108008
O00429	Dynamin-1-like protein	Cytoplasm > cytosol. Golgi apparatus. Endomembrane system. Peripheral membrane protein. Mitochondrion outer membrane. Peripheral membrane protein. Peroxisome. Membrane > clathrin-coated pit. Cytoplasmic vesicle > secretory vesicle > synaptic vesicle membrane.	81.8261	6.81494	0	0	0	0	0	0	2	1	0	0	0	0	0	0	0	1.09903	0.606399	0	0	0	0.568478	0	0.120624	-0.360914	0.0229544	-0.360914	0.00595223
O00483	NADH dehydrogenase [ubiquinone] 1 alpha subcomplex subunit 4	Mitochondrion inner membrane. Peripheral membrane protein. Matrix side.	9.36391	9.37842	0	1	0	7	4	5	0	0	0	0	5.28799	0	15.803	9.34497	16.7416	0	0	0	1.76266	13.9632	0	-2.08492	0.0401067	0.911755	0.436155	2.99668	0.000303682		+
O00487	26S proteasome non-ATPase regulatory subunit 14		34.5546	6.52197	5	3	2	1	1	1	1	0	0	4.39187	4.1451	2.16911	0.589881	0.610438	0.874886	1.30466	0	0	3.56869	0.691735	0.434887	1.0488	0.0034009	1.19348	0.0138064	0.144682	0.636522	+
O00515	Ladinin-1	Secreted > extracellular space > extracellular matrix > basement membrane.	57.0968	9.67139	0	0	0	2	3	1	0	0	0	0	0	0	0.707401	1.09808	0.524593	0	0	0	0	0.776691	0	-0.473367	0.315829	0	0.455529	0.473367	0.389012
O00555	Voltage-dependent P/Q-type calcium channel subunit alpha-1A	Membrane. Multi-pass membrane protein.	282.185	8.83643	0	0	0	0	0	1	0	0	0	0	0	0	0	0	0.108269	0	0	0	0	0.0360898	0	-0.0258012	0.0324808	0	0.0982054	0.0258012	0.00108876
O00567	Nucleolar protein 56	Nucleus > nucleolus. Cytoplasm.	66.0087	9.18799	5	2	4	0	0	0	0	0	0	2.29205	1.44218	2.26405	0	0	0	0	0	0	1.99943	0	0	0.999793	0.000531626	0.999793	0.00157585	0	0.0299341
O00571	ATP-dependent RNA helicase DDX3X	Nucleus speckle. Cytoplasm. Mitochondrion outer membrane.	73.198	7.18115	9	1	6	0	2	0	2	2	0	3.7019	0.64702	3.04724	0	0.571709	0	1.22189	1.34837	0	2.46539	0.19057	0.856752	1.02748	0.0562729	0.644409	0.349425	-0.38307	0.0678927
O00584	Ribonuclease T2	Secreted. Lysosome lumen. Endoplasmic reticulum lumen.	29.4618	7.07861	0	0	0	1	1	1	1	1	0	0	0	0	0.714309	0.739202	1.05943	1.57986	1.7434	0	0	0.837648	1.10775	-0.504696	0.0250222	-0.635872	0.011731	-0.131176	0.130062
O00748	Cocaine esterase	Endoplasmic reticulum lumen.	61.7672	6.1001	7	3	6	13	9	14	8	8	8	3.40978	2.29872	3.60871	4.25263	3.04673	6.7925	5.78811	6.38726	7.62494	3.10574	4.69729	6.6001	-0.391457	0.237134	-0.752235	0.00932586	-0.360778	0.19001
O00754	Lysosomal alpha-mannosidase	Lysosome.	113.672	7.28369	0	0	0	3	1	5	5	2	3	0	0	0	0.54262	0.187177	1.34132	2.00022	0.882908	1.58099	0	0.690372	1.48804	-0.427806	0.331187	-0.802416	0.00287032	-0.37461	0.179121
O00757	Fructose-1,6-bisphosphatase isozyme 2		36.7199	7.2251	3	0	3	6	5	8	2	2	1	2.4097	0	2.97532	3.23652	2.79109	6.40035	2.3861	2.6331	1.57166	1.79501	4.14265	2.19695	-0.694759	0.212741	-0.14524	0.579536	0.549519	0.12154
O00764	Pyridoxal kinase	Cytoplasm.	35.0799	6.12549	2	1	1	1	2	0	0	0	0	1.74548	1.37284	1.0776	0.5861	1.21305	0	0	0	0	1.39864	0.599716	0	0.386605	0.133815	0.764959	0.0741878	0.378354	0.911789
O14521	Succinate dehydrogenase [ubiquinone] cytochrome b small subunit, mitochondrial	Mitochondrion inner membrane. Multi-pass membrane protein.	17.0319	8.63135	0	0	0	1	0	0	0	0	0	0	0	0	1.15008	0	0	0	0	0	0	0.383361	0	-0.252997	0.523607	0	0.632968	0.252997	0.725889
O14558	Heat shock protein beta-6	Cytoplasm. Nucleus.	17.125	6.40479	2	0	0	1	1	1	0	0	0	3.4037	0	0	1.14289	1.18272	1.69509	0	0	0	1.13457	1.34024	0	-0.0916849	0.488569	0.648265	0.538272	0.73995	0.030346
O14559	Rho GTPase-activating protein 33		137.128	8.74854	0	0	0	0	1	0	1	0	0	0	0	0	0	0.147036	0	0.314254	0	0	0	0.0490121	0.104751	-0.0349285	0.0462536	-0.0736497	0.253845	-0.0387212	0.0340575
O14561	Acyl carrier protein, mitochondrial	Mitochondrion.	17.406	4.93213	0	0	0	2	0	0	1	1	0	0	0	0	2.3444	0	0	2.59259	2.86096	0	0	0.781466	1.81785	-0.475846	0.502446	-0.932761	0.0181886	-0.456915	0.171011
O14578	Citron Rho-interacting kinase	Cytoplasm.	231.286	6.56592	0	0	0	0	0	0	0	1	0	0	0	0	0	0	0	0	0.220183	0	0	0	0.0733942	0	0.197607	-0.0519944	0.202473	-0.0519944	0.0667194
O14579	Coatomer subunit epsilon	Cytoplasm. Golgi apparatus membrane. Peripheral membrane protein. Cytoplasmic side. Cytoplasmic vesicle > COPI-coated vesicle membrane. Peripheral membrane protein. Cytoplasmic side.	34.4603	5.12256	4	1	1	4	2	1	2	1	3	3.53631	1.39067	1.0916	2.37485	1.2288	0.880567	2.62626	1.44906	5.18954	2.00619	1.49474	3.08829	0.197047	0.623135	-0.344948	0.445849	-0.541995	0.221537
O14617	AP-3 complex subunit delta-1	Cytoplasm. Golgi apparatus membrane. Peripheral membrane protein. Cytoplasmic side.	130.076	8.48486	1	0	0	0	0	0	0	0	0	0.236163	0	0	0	0	0	0	0	0	0.0787209	0	0	0.0556961	0.572002	0.0556961	0.0156578	0	0.0427954
O14618	Copper chaperone for superoxide dismutase	Cytoplasm.	29.0224	5.57959	2	2	3	2	3	2	2	3	1	1.98756	3.12648	3.68115	1.33477	2.07192	1.97967	2.95215	4.88661	1.9445	2.93173	1.79545	3.26108	0.377821	0.108313	-0.0932667	0.844008	-0.471088	0.144413
O14646	Chromodomain-helicase-DNA-binding protein 1	Nucleus. Cytoplasm.	196.567	7.13721	0	0	1	0	0	0	0	0	0	0	0	0.196615	0	0	0	0	0	0	0.0655383	0	0	0.0465178	0.348412	0.0465178	0.139653	0	0.0289331
O14737	Programmed cell death protein 5		14.2763	6.03662	1	1	0	0	0	0	1	1	1	2.17837	3.42662	0	0	0	0	3.23556	3.57048	4.26234	1.86833	0	3.68946	0.95171	0.234328	-0.556581	0.273337	-1.50829	3.36679e-05
O14744	Protein arginine N-methyltransferase 5	Cytoplasm. Nucleus.	72.6376	6.29053	1	0	3	0	1	0	0	0	0	0.427466	0	1.58341	0	0.297073	0	0	0	0	0.670293	0.0990245	0	0.347279	0.172937	0.416998	0.614138	0.069719	0.0427256
O14745	Na(+)/H(+) exchange regulatory cofactor NHE-RF1	Cytoplasm. Apical cell membrane. Endomembrane system. Peripheral membrane protein. Cell projection > filopodium. Cell projection > ruffle. Cell projection > microvillus.	38.8446	5.77002	10	9	7	11	12	8	1	1	3	7.60602	10.768	6.57397	5.6187	6.3431	6.06066	1.12973	1.24668	4.46474	8.316	6.00749	2.28038	0.365462	0.113258	1.26907	0.0334688	0.903609	0.0566731
O14756	17-beta-hydroxysteroid dehydrogenase type 6	Microsome membrane. Peripheral membrane protein. Lumenal side. Early endosome membrane. Peripheral membrane protein. Lumenal side.	35.9425	8.73389	3	3	5	5	4	4	4	2	2	2.57693	4.05357	5.30302	2.88428	2.38783	3.42227	5.1034	2.81584	3.36147	3.97784	2.89813	3.76023	0.287395	0.291896	0.0534972	0.876059	-0.233898	0.307365
O14773	Tripeptidyl-peptidase 1	Lysosome. Melanosome.	61.2096	6.48096	8	5	15	30	34	20	25	24	19	3.86921	3.80397	8.95768	9.74404	11.4281	9.63462	17.9593	19.0256	17.9806	5.54362	10.2689	18.3219	-0.701679	0.0722678	-1.4297	0.0106628	-0.728024	0.000567316
O14776	Transcription elongation regulator 1	Nucleus.	123.823	8.646	0	0	1	0	0	0	0	0	0	0	0	0.306204	0	0	0	0	0	0	0.102068	0	0	0.0718093	0.0584056	0.0718093	0.103202	0	0.0215436
O14818	Proteasome subunit alpha type-7	Cytoplasm. Nucleus.	27.8696	8.45557	4	2	5	8	12	11	3	3	4	4.39187	3.45425	6.77846	5.89881	9.15657	12.0297	4.89247	5.39891	8.59343	4.87486	9.02835	6.29494	-0.681815	0.098445	-0.270901	0.372131	0.410915	0.26495
O14828	Secretory carrier-associated membrane protein 3	Membrane. Multi-pass membrane protein.	38.2623	7.63525	0	0	0	0	0	0	1	1	0	0	0	0	0	0	0	1.16555	1.2862	0	0	0	0.817247	0	0.0464444	-0.494286	0.212984	-0.494286	0.0204997
O14832	Phytanoyl-CoA dioxygenase, peroxisomal	Peroxisome.	38.5136	8.47021	0	0	0	1	0	1	0	0	0	0	0	0	0.541015	0	0.80241	0	0	0	0	0.447808	0	-0.291491	0.5804	0	0.372351	0.291491	0.659499
O14841	5-oxoprolinase		137.371	6.58057	2	0	0	0	0	0	0	0	0	0.422819	0	0	0	0	0	0	0	0	0.14094	0	0	0.0982442	0.039879	0.0982442	0.768889	0	0.0823124
O14874	[3-methyl-2-oxobutanoate dehydrogenase [lipoamide]] kinase, mitochondrial	Mitochondrion matrix.	46.3312	8.82178	0	0	0	0	0	0	0	1	1	0	0	0	0	0	0	0	1.08328	1.29319	0	0	0.792154	0	0.787156	-0.481379	0.076802	-0.481379	0.110349
O14879	Interferon-induced protein with tetratricopeptide repeats 3	Cytoplasm. Mitochondrion.	55.9495	5.19873	1	0	0	0	0	0	0	0	0	0.555705	0	0	0	0	0	0	0	0	0.185235	0	0	0.127789	0.369873	0.127789	0.538883	0	0.235432
O14880	Microsomal glutathione S-transferase 3	Endoplasmic reticulum membrane. Multi-pass membrane protein. Microsome membrane. Multi-pass membrane protein. Microsome membrane. Lipid-anchor.	16.5056	9.37842	0	0	0	1	1	2	4	5	3	0	0	0	1.20305	1.24497	3.56861	10.6433	14.6812	10.5156	0	2.00554	11.9467	-1.002	0.00340181	-2.80185	3.75195e-06	-1.79986	0.00690547			+	+
O14910	Protein lin-7 homolog A	Cell membrane. Peripheral membrane protein. Basolateral cell membrane. Peripheral membrane protein. Cell junction. Cell junction > synapse > postsynaptic cell membrane > postsynaptic density. Peripheral membrane protein. Cell junction > tight junction. Cell junction > synapse > synaptosome.	25.9806	8.71924	0	0	1	0	0	0	0	0	0	0	0	1.44297	0	0	0	0	0	0	0.480989	0	0	0.310916	0.127391	0.310916	0.675061	0	0.0675523
O14949	Cytochrome b-c1 complex subunit 8	Mitochondrion inner membrane.	9.90012	10.0815	0	0	0	9	7	4	3	5	3	0	0	0	20.0703	16.1543	13.23	14.7968	27.214	19.4924	0	16.4849	20.5011	-3.20827	0.000182406	-3.49192	0.000214703	-0.283648	0.398578				+
O14974	Protein phosphatase 1 regulatory subunit 12A	Cytoplasm.	115.211	5.40186	1	0	0	0	0	0	0	0	0	0.264365	0	0	0	0	0	0	0	0	0.0881216	0	0	0.0622057	0.301282	0.0622057	0.314651	0	0.0757399
O14975	Very long-chain acyl-CoA synthetase	Endoplasmic reticulum membrane. Multi-pass membrane protein. Peroxisome membrane. Multi-pass membrane protein.	70.2673	8.51416	0	1	0	0	2	1	0	0	0	0	0.690851	0	0	0.610438	0.437443	0	0	0	0.230284	0.349294	0	-0.0749999	0.951677	0.157227	0.204348	0.232227	0.310798
O14979	Heterogeneous nuclear ribonucleoprotein D-like	Nucleus. Cytoplasm.	46.4091	9.56885	4	3	3	4	4	3	2	1	1	2.59329	3.05948	2.40151	1.74155	1.80225	1.93725	1.92593	1.06264	1.26855	2.68476	1.82702	1.41904	0.291756	0.00816521	0.454384	0.0250501	0.162628	0.188283
O15027	Protein transport protein Sec16A	Endoplasmic reticulum membrane. Peripheral membrane protein. Golgi apparatus membrane. Peripheral membrane protein.	233.373	5.63037	0	0	1	0	0	0	0	0	0	0	0	0.154296	0	0	0	0	0	0	0.0514321	0	0	0.0366314	0.926716	0.0366314	0.146811	0	0.0915545
O15031	Plexin-B2	Cell membrane. Single-pass type I membrane protein.	204.997	6.23975	0	0	0	0	0	1	0	0	0	0	0	0	0	0	0.14756	0	0	0	0	0.0491866	0	-0.0350513	0.309788	0	0.221823	0.0350513	0.0613774
O15067	Phosphoribosylformylglycinamidine synthase	Cytoplasm.	144.643	5.75732	1	1	2	2	2	1	0	0	0	0.203509	0.320125	0.502559	0.273338	0.282864	0.202702	0	0	0	0.342064	0.252968	0	0.0559541	0.432395	0.227781	0.247786	0.171827	0.0827437
O15078	Centrosomal protein of 290 kDa	Cytoplasm > cytoskeleton > microtubule organizing center > centrosome. Nucleus. Cell projection > cilium. Cytoplasm > cytoskeleton > cilium basal body.	290.207	5.94775	1	0	0	3	2	1	1	0	1	0.109841	0	0	0.221295	0.152671	0.109405	0.163148	0	0.214922	0.0366136	0.161123	0.126024	-0.0856092	0.527338	-0.0619852	0.585235	0.023624	0.261448
O15116	U6 snRNA-associated Sm-like protein LSm1	Nucleus.	15.1701	5.22412	0	0	0	0	1	0	1	0	0	0	0	0	0	1.42283	0	3.04094	0	0	0	0.474275	1.01365	-0.307006	0.0811827	-0.59151	0.225082	-0.284504	0.943484
O15120	1-acyl-sn-glycerol-3-phosphate acyltransferase beta	Endoplasmic reticulum membrane. Multi-pass membrane protein.	30.8941	9.01221	0	0	0	0	0	0	1	0	0	0	0	0	0	0	0	1.45484	0	0	0	0	0.484945	0	0.167091	-0.313214	0.0177636	-0.313214	0.00224633
O15143	Actin-related protein 2/3 complex subunit 1B	Cytoplasm > cytoskeleton.	40.9234	8.35303	1	1	2	3	1	3	0	2	0	0.731978	1.15142	1.80759	1.4747	0.508698	2.18722	0	2.39952	0	1.23033	1.39021	0.799839	-0.0696918	0.963486	0.206337	0.706706	0.276029	0.723884
O15144	Actin-related protein 2/3 complex subunit 2	Cytoplasm > cytoskeleton. Cell projection.	34.3115	7.35693	4	1	0	8	7	5	4	4	3	3.63061	1.42776	0	4.87635	4.4155	4.52024	5.39259	5.9508	5.32792	1.68612	4.60403	5.55711	-0.841243	0.104314	-1.03573	0.0730579	-0.194487	0.015156
O15145	Actin-related protein 2/3 complex subunit 3	Cytoplasm > cytoskeleton. Cell projection.	20.5334	8.5874	1	1	4	0	1	3	0	0	0	1.52975	2.40633	7.55532	0	1.06312	4.57103	0	0	0	3.83047	1.87805	0	0.588279	0.33264	1.54361	0.0298114	0.955332	0.459848
O15160	DNA-directed RNA polymerases I and III subunit RPAC1	Nucleus.	39.225	5.50342	0	0	1	0	0	0	0	0	0	0	0	0.97171	0	0	0	0	0	0	0.323903	0	0	0.21655	0.0501655	0.21655	0.533773	0	0.0719975
O15162	Phospholipid scramblase 1	Membrane. Single-pass type II membrane protein. Membrane. Lipid-anchor. Cytoplasmic side. Nucleus.	35.0259	4.94482	0	0	0	0	0	1	0	0	0	0	0	0	0	0	0.852876	0	0	0	0	0.284292	0	-0.191747	0.903487	0	0.532857	0.191747	0.768881
O15173	Membrane-associated progesterone receptor component 2	Membrane. Single-pass membrane protein.	23.8037	4.88135	6	4	8	9	9	11	11	11	11	7.32634	7.683	12.0614	7.38013	7.63732	13.3783	19.9502	22.0153	26.2812	9.02358	9.46525	22.7489	-0.0566744	0.895381	-1.16677	0.00608068	-1.1101	0.0121446			+
O15212	Prefoldin subunit 6		14.5738	8.88037	0	0	0	1	0	1	3	1	0	0	0	0	1.41754	0	2.10244	9.40569	3.45977	0	0	1.17333	4.28848	-0.665996	0.0769534	-1.65271	0.0466721	-0.986716	0.346253
O15217	Glutathione S-transferase A4	Cytoplasm.	25.6877	8.26514	0	0	1	1	1	0	0	0	0	0	0	1.51447	0.823708	0.852413	0	0	0	0	0.504822	0.558707	0	-0.0307067	0.971075	0.324708	0.986463	0.355415	0.9863
O15229	Kynurenine 3-monooxygenase	Mitochondrion outer membrane. Multi-pass membrane protein.	55.7734	9.02686	2	2	0	2	3	2	0	1	0	1.12056	1.76266	0	0.752523	1.16812	1.11611	0	0.918333	0	0.961074	1.01225	0.306111	-0.0247216	0.610745	0.360659	0.914448	0.38538	0.152006
O15230	Laminin subunit alpha-5	Secreted > extracellular space > extracellular matrix > basement membrane.	399.479	7.02002	1	0	1	0	0	0	0	0	0	0.073693	0	0.090991	0	0	0	0	0	0	0.0548947	0	0	0.0390644	0.901181	0.0390644	0.0607195	0	0.00545713
O15260	Surfeit locus protein 4	Endoplasmic reticulum membrane. Multi-pass membrane protein. Endoplasmic reticulum-Golgi intermediate compartment membrane. Multi-pass membrane protein. Golgi apparatus membrane. Multi-pass membrane protein.	30.3738	7.78174	1	0	1	2	3	5	0	0	0	1.01225	0	1.24986	1.35958	2.11044	5.04117	0	0	0	0.754036	2.83706	0	-0.812583	0.113496	0.461548	0.424206	1.27413	0.0254414
O15320	cTAGE family member 5		90.9397	5.22412	0	1	2	0	0	0	0	0	0	0	0.532746	0.836347	0	0	0	0	0	0	0.456364	0	0	0.296525	0.0665145	0.296525	0.601185	0	0.0261438
O15371	Eukaryotic translation initiation factor 3 subunit D	Cytoplasm.	63.9324	6.04932	2	1	2	1	2	1	0	0	0	0.99378	0.781619	1.22705	0.333692	0.690641	0.494917	0	0	0	1.00082	0.506417	0	0.259729	0.0458691	0.585355	0.0160951	0.325626	0.745515
O15372	Eukaryotic translation initiation factor 3 subunit H	Cytoplasm.	39.9051	6.53662	0	0	0	0	1	0	0	0	0	0	0	0	0	0.537601	0	0	0	0	0	0.1792	0	-0.123799	0.395342	0	0.787183	0.123799	0.336249
O15375	Monocarboxylate transporter 6	Cell membrane. Multi-pass membrane protein.	54.9573	8.22119	0	0	1	0	0	0	0	0	0	0	0	0.665766	0	0	0	0	0	0	0.221922	0	0	0.151808	0.668018	0.151808	0.712976	0	0.305713
O15400	Syntaxin-7	Early endosome membrane. Single-pass type IV membrane protein.	29.7973	5.5542	1	0	0	3	6	3	2	3	1	1.04328	0	0	2.10187	4.35025	3.11741	3.09919	5.13	2.04135	0.347759	3.18984	3.42351	-1.14441	0.0209886	-1.20794	0.023452	-0.0635367	0.904706				+
O15511	Actin-related protein 2/3 complex subunit 5	Cytoplasm > cytoskeleton. Cell projection.	16.3103	5.66846	1	1	2	3	3	1	2	1	1	1.80328	2.83661	4.45313	3.63304	3.75965	1.79612	5.35688	2.9557	3.52843	3.03101	3.06294	3.947	-0.00912767	0.947803	-0.241315	0.396087	-0.232187	0.409917
O15533	Tapasin	Endoplasmic reticulum membrane. Single-pass type I membrane protein.	47.5957	7.15186	1	0	0	0	0	0	0	0	0	0.607803	0	0	0	0	0	0	0	0	0.202601	0	0	0.139208	0.35595	0.139208	0.425685	0	0.0705592
O43143	Putative pre-mRNA-splicing factor ATP-dependent RNA helicase DHX15	Nucleus. Nucleus > nucleolus.	90.8752	7.45947	2	1	3	1	0	0	0	0	0	0.68502	0.538777	1.26872	0.230016	0	0	0	0	0	0.83084	0.0766722	0	0.446957	0.0214485	0.50123	0.389556	0.0542735	0.0129868
O43157	Plexin-B1	Cell membrane. Single-pass type I membrane protein. Secreted.	232.151	5.49072	0	0	0	0	0	0	0	1	0	0	0	0	0	0	0	0	0.209044	0	0	0	0.0696815	0	0.0017093	-0.0494088	0.143449	-0.0494088	0.0402054
O43169	Cytochrome b5 type B	Mitochondrion outer membrane.	16.322	4.97021	2	3	0	3	2	1	0	0	0	3.73008	8.80125	0	3.75746	2.59227	1.85763	0	0	0	4.17711	2.73579	0	0.383327	0.966631	1.62693	0.0864608	1.2436	0.00107158
O43172	U4/U6 small nuclear ribonucleoprotein Prp4	Nucleus speckle.	58.4124	7.41553	0	0	1	0	0	0	0	0	1	0	0	0.644084	0	0	0	0	0	1.02068	0.214695	0	0.340225	0.147108	0.501836	-0.0795395	0.0869383	-0.226647	0.00529458
O43175	D-3-phosphoglycerate dehydrogenase		56.6144	6.7124	30	26	33	27	24	17	14	14	14	15.3262	20.894	20.8161	9.26323	8.52093	8.65037	10.6233	11.723	13.9945	19.0121	8.81151	12.1136	0.958653	0.00199761	0.574134	0.0266584	-0.384518	0.0210038
O43181	NADH dehydrogenase [ubiquinone] iron-sulfur protein 4, mitochondrial	Mitochondrion inner membrane. Peripheral membrane protein. Matrix side.	20.0954	10.3013	1	1	0	4	3	0	2	1	0	1.55598	2.44759	0	4.17973	3.24404	0	4.62222	2.55034	0	1.33452	2.47459	2.39086	-0.424276	0.737046	-0.397023	0.671752	0.0272534	0.958565
O43184	Disintegrin and metalloproteinase domain-containing protein 12	Cell membrane. Single-pass type I membrane protein. Secreted.	99.4774	8.39697	0	0	1	0	0	0	0	0	0	0	0	0.36987	0	0	0	0	0	0	0.12329	0	0	0.0863014	0.0553729	0.0863014	0.607032	0	0.321089
O43242	26S proteasome non-ATPase regulatory subunit 3		60.9395	8.44092	0	0	1	3	2	2	0	0	2	0	0	0.62961	1.02732	0.708748	1.01579	0	0	1.99548	0.20987	0.917285	0.665159	-0.400665	0.136695	-0.27026	0.234027	0.130405	0.952256
O43390	Heterogeneous nuclear ribonucleoprotein R	Nucleus > nucleoplasm. Cytoplasm.	70.8993	8.1333	4	5	3	2	2	1	1	1	2	1.72067	3.38331	1.59342	0.577767	0.597901	0.428459	0.638933	0.705071	1.68339	2.23247	0.534709	1.00913	0.739679	0.00619962	0.492152	0.0989683	-0.247527	0.16961
O43396	Thioredoxin-like protein 1	Cytoplasm. Nucleus.	32.2307	4.95752	1	1	2	2	0	0	2	2	1	0.942199	1.4821	2.32672	1.26549	0	0	2.79892	3.08865	1.84357	1.58368	0.42183	2.57705	0.565343	0.107651	-0.352978	0.157363	-0.91832	0.0363495
O43399	Tumor protein D54		22.2243	5.36377	0	0	0	0	0	2	3	3	2	0	0	0	0	0	2.63315	5.88997	6.49966	5.17274	0	0.877717	5.85412	-0.524925	0.803944	-1.97345	0.000723455	-1.44853	0.0545313
O43402	ER membrane protein complex subunit 8	Cytoplasm.	23.7577	6.40479	0	0	0	0	0	0	0	0	1	0	0	0	0	0	0	0	0	2.53711	0	0	0.845702	0	0.667683	-0.508785	0.29655	-0.508785	0.274064
O43464	Serine protease HTRA2, mitochondrial	Mitochondrion intermembrane space. Mitochondrion membrane. Single-pass membrane protein.	48.8109	10.0669	0	0	0	4	2	2	1	0	0	0	0	0	1.59706	0.826357	1.18434	0.883067	0	0	0	1.20259	0.294356	-0.679237	0.00783324	-0.198089	0.324089	0.481148	0.0880623
O43488	Aflatoxin B1 aldehyde reductase member 2	Golgi apparatus. Cytoplasm.	39.5637	7.1665	11	5	10	7	12	9	4	3	4	8.34332	5.96556	9.36523	3.56558	6.32543	6.79925	4.50635	3.72961	5.93641	7.89137	5.56342	4.72412	0.387132	0.204815	0.556825	0.0546865	0.169693	0.589726
O43504	Ragulator complex protein LAMTOR5	Cytoplasm. Lysosome.	9.60772	4.86865	0	0	0	2	1	2	0	0	0	0	0	0	4.01897	2.07951	5.96076	0	0	0	0	4.01975	0	-1.5897	0.00138887	0	0.0560516	1.5897	0.00461329		+
O43583	Density-regulated protein		22.0781	5.30029	0	0	0	0	1	0	0	0	0	0	0	0	0	0.955736	0	0	0	0	0	0.318579	0	-0.213241	0.260906	0	0.0172165	0.213241	0.200017
O43598	2'-deoxynucleoside 5'-phosphate N-hydrolase 1	Cytoplasm. Nucleus.	19.0966	5.04639	3	1	6	8	6	9	5	5	2	4.69475	2.46165	11.5935	8.4075	6.52537	14.0283	11.622	12.825	6.12405	6.24997	9.65374	10.1903	-0.498332	0.310804	-0.563278	0.274561	-0.0649455	0.868816
O43617	Trafficking protein particle complex subunit 3	Golgi apparatus > cis-Golgi network. Endoplasmic reticulum.	20.2611	4.95752	0	1	2	0	0	0	2	2	1	0	2.3796	3.73569	0	0	0	4.49383	4.959	2.95996	2.03843	0	4.1376	1.01379	0.122226	-0.60388	0.253454	-1.61767	0.00136679
O43633	Charged multivesicular body protein 2a	Late endosome membrane. Peripheral membrane protein. Cytoplasmic side.	25.0879	5.97314	0	0	0	1	1	0	0	0	1	0	0	0	0.823708	0.852413	0	0	0	2.39997	0	0.558707	0.799989	-0.355415	0.125519	-0.485421	0.0818407	-0.130006	0.444498
O43670	Zinc finger protein 207	Nucleus.	50.7171	9.1001	1	1	1	0	0	0	0	0	0	0.569656	0.896082	0.703372	0	0	0	0	0	0	0.723037	0	0	0.445216	0.0330929	0.445216	0.0417516	0	0.0838788
O43674	NADH dehydrogenase [ubiquinone] 1 beta subcomplex subunit 5, mitochondrial	Mitochondrion inner membrane. Single-pass membrane protein. Matrix side.	21.7366	9.62744	0	0	0	6	5	1	3	2	2	0	0	0	5.80518	5.00624	1.435	6.41975	4.72286	5.63801	0	4.08214	5.59354	-1.60458	0.0107419	-1.92477	1.51939e-05	-0.320195	0.357007				+
O43676	NADH dehydrogenase [ubiquinone] 1 beta subcomplex subunit 3	Mitochondrion inner membrane. Single-pass membrane protein. Matrix side.	11.3947	9.20264	0	0	0	0	1	0	1	0	0	0	0	0	0	1.93098	0	4.12698	0	0	0	0.643659	1.37566	-0.402536	0.978796	-0.75517	0.289372	-0.352634	0.416577
O43678	NADH dehydrogenase [ubiquinone] 1 alpha subcomplex subunit 2	Mitochondrion inner membrane. Peripheral membrane protein. Matrix side.	10.9148	9.56885	2	2	4	7	6	2	5	4	2	5.50092	8.65308	13.5843	12.9297	11.4688	5.47908	20.4265	18.0327	10.7635	9.2461	9.95921	16.4076	-0.0886969	0.848816	-0.710874	0.137712	-0.622177	0.187204
O43681	ATPase ASNA1	Cytoplasm. Endoplasmic reticulum. Nucleus > nucleolus.	38.7674	4.90674	2	0	2	0	0	1	1	1	0	1.56492	0	1.93225	0	0	0.779353	1.1622	1.2825	0	1.16572	0.259784	0.814899	0.48635	0.349028	0.169452	0.766459	-0.316898	0.0857459
O43684	Mitotic checkpoint protein BUB3	Nucleus. Chromosome > centromere > kinetochore.	37.1312	6.84424	2	0	0	0	2	0	0	0	0	1.66034	0	0	0	1.15388	0	0	0	0	0.553446	0.384625	0	0.0986831	0.365627	0.352446	0.382117	0.253763	0.698128
O43707	Alpha-actinin-4	Nucleus. Cytoplasm. Cell junction.	104.788	5.43994	53	29	56	35	32	36	16	12	7	15.8416	13.635	20.6672	7.02548	6.64714	10.7176	7.10331	5.87895	4.0939	16.7146	8.13007	5.69205	0.885521	0.019701	1.28272	0.00578527	0.397204	0.180687
O43708	Maleylacetoacetate isomerase	Cytoplasm.	24.1967	8.54346	0	2	0	8	5	5	3	4	1	0	3.96599	0	6.77271	4.38046	6.27812	5.61728	8.265	2.46663	1.322	5.81043	5.44964	-1.23335	0.0869643	-1.16512	0.112286	0.068231	0.692385
O43747	AP-1 complex subunit gamma-1	Golgi apparatus. Cytoplasmic vesicle > clathrin-coated vesicle membrane. Peripheral membrane protein. Cytoplasmic side.	91.2931	6.80029	1	1	1	0	0	0	0	0	1	0.33126	0.52108	0.409017	0	0	0	0	0	0.648166	0.420452	0	0.216055	0.275276	0.449489	0.127283	0.576748	-0.147994	0.260111
O43760	Synaptogyrin-2	Membrane. Multi-pass membrane protein. Cytoplasmic vesicle.	24.7941	4.94482	0	0	0	0	0	0	0	1	0	0	0	0	0	0	0	0	1.99246	0	0	0	0.664152	0	0.390487	-0.413676	0.354475	-0.413676	0.227648
O43765	Small glutamine-rich tetratricopeptide repeat-containing protein alpha		34.0417	4.86865	4	4	0	4	4	3	2	0	0	3.47982	5.47383	0	2.33691	2.41835	2.5995	2.58431	0	0	2.98455	2.45159	0.861437	0.163144	0.708411	0.800723	0.610007	0.63758	0.132675
O43772	Mitochondrial carnitine/acylcarnitine carrier protein	Mitochondrion inner membrane. Multi-pass membrane protein.	32.9221	9.40771	2	1	0	9	9	7	9	8	4	1.80927	1.42301	0	5.46767	5.65821	6.30732	12.093	11.8621	7.0803	1.07743	5.81107	10.3451	-1.34379	0.0436947	-2.00414	0.0224456	-0.66035	0.0381773				+
O43776	Asparagine--tRNA ligase, cytoplasmic	Cytoplasm.	62.9025	6.25244	0	0	1	1	0	1	0	0	0	0	0	0.613525	0.333692	0	0.494917	0	0	0	0.204508	0.276203	0	-0.0461723	0.811533	0.140457	0.514833	0.186629	0.446356
O43790	Keratin, type II cuticular Hb6		53.4663	5.65576	0	0	0	24	41	16	4	4	4	0	0	0	9.03028	15.9643	8.92888	3.32876	3.67333	4.38512	0	11.3078	3.79574	-2.7342	8.77446e-05	-1.53499	4.68397e-05	1.19921	0.00702565		+		+
O43809	Cleavage and polyadenylation specificity factor subunit 5	Nucleus.	26.2107	8.82178	0	0	3	1	1	3	3	1	2	0	0	4.44333	0.805564	0.833638	3.58433	5.34508	1.96612	4.69421	1.48111	1.74118	4.0018	-0.103946	0.594013	-0.785849	0.167383	-0.681903	0.159629
O43813	LanC-like protein 1	Cytoplasm. Membrane. Peripheral membrane protein. Nucleus.	45.2536	7.75244	0	1	1	2	1	1	1	0	2	0	1.0735	0.842636	0.916607	0.474275	0.679736	1.01365	0	2.67064	0.638713	0.690206	1.22809	-0.0278824	0.829427	-0.290849	0.324709	-0.262966	0.226524
O43819	Protein SCO2 homolog, mitochondrial	Mitochondrion.	29.7914	8.85107	0	0	0	1	1	1	0	0	0	0	0	0	0.687455	0.711413	1.0196	0	0	0	0	0.806157	0	-0.488596	0.111502	0	0.843292	0.488596	0.232741
O43826	Glucose-6-phosphate translocase	Endoplasmic reticulum membrane. Multi-pass membrane protein.	46.3298	8.6167	0	0	0	1	2	3	1	1	1	0	0	0	0.426254	0.882218	1.89661	0.942761	1.04035	1.24194	0	1.06836	1.07502	-0.617467	0.0337046	-0.620594	0.00156886	-0.00312688	0.704895
O43852	Calumenin	Endoplasmic reticulum lumen. Secreted. Melanosome. Sarcoplasmic reticulum lumen.	37.0835	4.64014	2	1	1	1	1	1	1	0	1	1.72886	1.35977	1.06734	0.580518	0.600748	0.860999	1.28395	0	1.6914	1.38532	0.680755	0.991785	0.336654	0.0196426	0.178287	0.515261	-0.158367	0.344905
O43865	Putative adenosylhomocysteinase 2	Endoplasmic reticulum.	58.9134	6.88818	5	1	6	4	3	3	1	2	1	2.56883	0.808165	3.80617	1.3801	1.07115	1.53518	0.763103	1.68419	1.00527	2.39439	1.32881	1.15085	0.400657	0.432663	0.479919	0.310048	0.0792628	0.502955
O43895	Xaa-Pro aminopeptidase 2	Cell membrane. Lipid-anchor > GPI-anchor.	75.5768	6.03662	0	1	0	0	2	3	1	0	1	0	0.635501	0	0	0.56153	1.20719	0.600066	0	0.790493	0.211834	0.589572	0.46352	-0.227471	0.377511	-0.155478	0.145611	0.0719929	0.626081
O43920	NADH dehydrogenase [ubiquinone] iron-sulfur protein 5	Mitochondrion. Mitochondrion inner membrane. Peripheral membrane protein. Mitochondrion intermembrane space.	12.5094	9.14404	1	1	1	2	2	0	1	1	0	2.56883	4.04082	3.17181	3.45025	3.57049	0	3.81551	4.21047	0	3.26049	2.34024	2.67533	0.27742	0.427957	0.170128	0.512855	-0.107292	0.901458
O60220	Mitochondrial import inner membrane translocase subunit Tim8 A	Mitochondrion inner membrane. Peripheral membrane protein. Intermembrane side.	10.9913	5.16064	1	0	2	3	4	4	2	2	2	2.80717	0	6.9322	5.65556	7.80354	11.1841	8.33906	9.20227	10.9854	3.24646	8.2144	9.50891	-0.961189	0.167964	-1.13334	0.11886	-0.172147	0.448975
O60240	Perilipin-1	Endoplasmic reticulum. Lipid droplet.	55.9558	6.41748	2	1	0	0	2	2	1	2	1	1.04328	0.820551	0	0	0.725041	1.03914	0.774798	1.71	1.02068	0.621276	0.588059	1.16849	0.0183988	0.746208	-0.273526	0.2875	-0.291925	0.275013
O60256	Phosphoribosyl pyrophosphate synthase-associated protein 2		40.8994	7.44482	1	0	1	1	1	2	2	2	1	0.737929	0	0.911143	0.495564	0.512834	1.47	2.19211	2.41902	1.44388	0.54969	0.826132	2.01834	-0.148507	0.800125	-0.656277	0.0200917	-0.50777	0.0613903
O60282	Kinesin heavy chain isoform 5C	Cytoplasm > cytoskeleton.	109.427	6.18896	0	0	0	1	0	0	0	0	0	0	0	0	0.19108	0	0	0	0	0	0	0.0636932	0	-0.0452285	0.645133	0	0.0750211	0.0452285	0.161649
O60313	Dynamin-like 120 kDa protein, mitochondrial	Mitochondrion inner membrane. Single-pass membrane protein. Mitochondrion intermembrane space.	111.561	7.86963	1	0	0	0	0	0	0	0	0	0.283641	0	0	0	0	0	0	0	0	0.0945471	0	0	0.0666383	0.0845731	0.0666383	0.0478166	0	0.0198433
O60443	Non-syndromic hearing impairment protein 5		54.5204	5.17334	1	1	0	1	0	0	0	0	0	0.548983	0.863563	0	0.368676	0	0	0	0	0	0.470849	0.122892	0	0.218976	0.232311	0.305007	0.719667	0.0860309	0.248113
O60469	Down syndrome cell adhesion molecule	Cell membrane. Single-pass type I membrane protein. Secreted.	222.121	7.6792	0	0	1	0	0	0	0	0	0	0	0	0.167103	0	0	0	0	0	0	0.0557011	0	0	0.0396305	0.701544	0.0396305	0.0648383	0	0.0221524
O60477	BMP/retinoic acid-inducible neural-specific protein 1	Cytoplasm.	88.7034	8.90967	0	0	0	0	0	0	1	0	0	0	0	0	0	0	0	0.531465	0	0	0	0	0.177155	0	0.291298	-0.122444	0.973975	-0.122444	0.0433297
O60488	Long-chain-fatty-acid--CoA ligase 4	Mitochondrion outer membrane. Single-pass type III membrane protein. Peroxisome membrane. Single-pass type III membrane protein. Microsome membrane. Single-pass type III membrane protein. Endoplasmic reticulum membrane. Single-pass type III membrane protein.	79.1367	8.38232	5	2	0	1	1	0	0	0	0	1.91488	1.20486	0	0.257191	0.266154	0	0	0	0	1.03991	0.174449	0	0.48338	0.05652	0.60403	0.298261	0.12065	0.191329
O60493	Sorting nexin-3	Early endosome.	18.7508	8.66064	0	0	0	4	1	0	2	1	2	0	0	0	4.51514	1.16812	0	4.99314	2.755	6.57768	0	1.89442	4.77528	-0.961408	0.0608786	-1.76028	0.00184162	-0.798871	0.156698
O60506	Heterogeneous nuclear ribonucleoprotein Q	Cytoplasm. Microsome. Endoplasmic reticulum. Nucleus. Nucleus > nucleoplasm.	69.5596	8.5874	6	6	4	2	2	1	1	1	2	2.62243	4.12514	2.15866	0.58704	0.607498	0.435337	0.649189	0.716388	1.71041	2.96875	0.543292	1.02533	0.966185	0.00158664	0.71579	0.0360178	-0.250395	0.16961
O60547	GDP-mannose 4,6 dehydratase		41.9233	7.31299	1	1	1	0	1	0	0	0	0	0.731978	1.15142	0.903795	0	0.508698	0	0	0	0	0.929063	0.169566	0	0.433033	0.0241549	0.550439	0.0890641	0.117407	0.283229
O60610	Protein diaphanous homolog 1	Cell membrane. Cell projection > ruffle membrane. Cytoplasm > cytoskeleton.	141.258	5.41455	0	0	0	0	1	0	0	0	0	0	0	0	0	0.14877	0	0	0	0	0	0.0495901	0	-0.0353354	0.460358	0	0.30794	0.0353354	0.259154
O60664	Perilipin-3	Cytoplasm. Endosome membrane. Peripheral membrane protein. Cytoplasmic side. Lipid droplet.	47.0459	5.43994	0	0	2	1	4	3	0	0	0	0	0	1.54936	0.421344	1.74411	1.87476	0	0	0	0.516454	1.34674	0	-0.411362	0.441393	0.331392	0.700986	0.742755	0.133104
O60701	UDP-glucose 6-dehydrogenase		54.9893	7.12256	13	11	7	17	16	12	9	7	8	7.16567	9.53765	4.76413	6.29286	6.12909	6.58821	7.36842	6.32423	8.62822	7.15582	6.33672	7.44029	0.135209	0.704119	-0.0441419	0.765722	-0.179351	0.172196
O60716	Catenin delta-1	Cytoplasm. Nucleus. Cell membrane. Nucleus.	108.103	6.22705	4	5	2	0	4	0	0	1	0	1.12519	2.21243	0.694652	0	0.781966	0	0	0.461064	0	1.34409	0.260655	0.153688	0.564873	0.106043	0.634805	0.051442	0.0699317	0.463904
O60749	Sorting nexin-2	Early endosome membrane. Peripheral membrane protein. Cytoplasmic side.	58.4347	5.12256	2	1	3	3	2	2	0	0	0	1.04931	0.825294	1.94342	1.05701	0.729232	1.04514	0	0	0	1.27267	0.943796	0	0.152792	0.434032	0.71047	0.0525338	0.557678	0.0602211
O60762	Dolichol-phosphate mannosyltransferase	Endoplasmic reticulum.	29.6158	9.56885	0	0	0	0	0	1	1	0	0	0	0	0	0	0	1.04313	1.55556	0	0	0	0.347711	0.518519	-0.231255	0.980467	-0.332575	0.55304	-0.10132	0.544524
O60763	General vesicular transport factor p115	Cytoplasm > cytosol. Golgi apparatus membrane. Peripheral membrane protein.	107.828	4.90674	5	4	6	4	3	1	3	3	3	1.41526	1.78099	2.09695	0.760346	0.590132	0.281928	1.26126	1.39182	1.66151	1.7644	0.544135	1.4382	0.565244	0.0174852	0.130767	0.228937	-0.434477	0.0274694
O60784	Target of Myb protein 1	Cytoplasm. Membrane. Peripheral membrane protein.	53.7849	4.70361	0	0	0	0	1	0	0	0	0	0	0	0	0	0.384625	0	0	0	0	0	0.128208	0	-0.0896395	0.679899	0	0.143479	0.0896395	0.134086
O60809	PRAME family member 10		55.0265	8.104	0	0	0	1	0	0	0	0	0	0	0	0	0.385787	0	0	0	0	0	0	0.128596	0	-0.089902	0.480412	0	0.4182	0.089902	0.284272
O60814	Histone H2B type 1-K	Nucleus. Chromosome.	13.8816	10.3159	61	60	58	119	92	85	33	28	19	131.826	203.965	154.764	172.704	138.172	182.962	105.926	99.18	80.3417	163.518	164.613	95.1492	-0.0095078	0.92198	0.768717	0.025089	0.778225	0.010153
O60832	H/ACA ribonucleoprotein complex subunit 4	Nucleus > nucleolus. Nucleus > Cajal body. Cytoplasm.	57.6378	9.42236	2	0	0	0	0	0	0	0	0	1.05952	0	0	0	0	0	0	0	0	0.353172	0	0	0.234607	0.187077	0.234607	0.501649	0	0.376775
O60841	Eukaryotic translation initiation factor 5B	Cytoplasm.	138.742	5.49072	1	0	1	0	0	0	0	0	0	0.223193	0	0.275583	0	0	0	0	0	0	0.166259	0	0	0.115206	0.3129	0.115206	0.0145203	0	0.111338
O60869	Endothelial differentiation-related factor 1	Cytoplasm. Nucleus.	16.3589	9.94971	2	1	0	5	4	3	1	0	1	3.67967	2.8941	0	6.17781	5.11448	5.49759	2.73273	0	3.59995	2.19126	5.59663	2.11089	-0.857976	0.161033	0.0279313	0.87159	0.885907	0.177683
O60884	DnaJ homolog subfamily A member 2	Membrane. Lipid-anchor.	45.7166	6.48096	0	1	0	0	0	0	0	0	0	0	1.03963	0	0	0	0	0	0	0	0.346543	0	0	0.230537	0.228089	0.230537	0.0774499	0	0.354505
O60888	Protein CutA		19.1041	5.50342	1	1	3	3	3	4	4	4	3	1.5212	2.39289	5.63483	3.06474	3.17155	6.06066	9.03787	9.97341	8.92948	3.18298	4.09899	9.31358	-0.234789	0.472093	-1.1262	0.0337664	-0.891415	0.0178185
O60890	Oligophrenin-1	Cell junction > synapse. Cell projection > axon. Cell projection > dendritic spine.	91.5829	7.95752	1	0	0	0	0	1	0	0	0	0.339521	0	0	0	0	0.338173	0	0	0	0.113174	0.112724	0	0.00030676	0.522273	0.0794113	0.263242	0.0791045	0.112569
O60925	Prefoldin subunit 1		14.2015	6.81494	0	0	0	0	0	1	0	0	1	0	0	0	0	0	2.22307	0	0	4.36715	0	0.741024	1.45572	-0.454715	0.767047	-0.788985	0.126056	-0.33427	0.346733
O75083	WD repeat-containing protein 1	Cytoplasm > cytoskeleton. Cell projection > podosome.	66.1519	6.65381	6	4	7	4	7	3	2	2	1	2.696	2.82724	3.88363	1.20702	2.18589	1.34265	1.3348	1.47297	0.879195	3.13562	1.57852	1.22899	0.521177	0.0304973	0.669457	0.00835139	0.14828	0.378492
O75131	Copine-3		60.0921	5.84619	3	2	6	4	3	3	5	7	5	1.5212	1.59526	3.75655	1.36211	1.05718	1.51517	3.76578	5.81782	4.96082	2.29101	1.31149	4.84814	0.373837	0.201931	-0.674396	0.0612356	-1.04823	0.00142216
O75153	Clustered mitochondria protein homolog	Cytoplasm.	146.577	6.12549	1	1	3	0	0	1	0	1	0	0.208018	0.327217	0.770539	0	0	0.207192	0	0.340955	0	0.435258	0.0690641	0.113652	0.235096	0.235616	0.204337	0.561417	-0.0307593	0.274641
O75170	Serine/threonine-protein phosphatase 6 regulatory subunit 2	Cytoplasm.	104.876	4.86865	0	0	1	0	1	0	0	0	0	0	0	0.348045	0	0.195896	0	0	0	0	0.116015	0.0652987	0	0.0349994	0.0490616	0.0813499	0.568715	0.0463505	0.10718
O75191	Xylulose kinase		58.3449	5.85889	3	4	7	3	1	1	0	0	0	1.52404	3.19647	4.39082	1.02349	0.353052	0.505998	0	0	0	3.03711	0.627512	0	0.9389	0.0230515	1.3326	0.00802562	0.393697	0.590014
O75208	Ubiquinone biosynthesis protein COQ9, mitochondrial	Mitochondrion.	35.4866	5.93506	0	0	0	0	1	0	0	0	0	0	0	0	0	0.595081	0	0	0	0	0	0.19836	0	-0.136428	0.940585	0	0.836302	0.136428	0.897544
O75223	Gamma-glutamylcyclotransferase		20.9943	5.13525	0	0	0	2	0	2	0	0	0	0	0	0	1.94535	0	2.88526	0	0	0	0	1.6102	0	-0.852081	0.0390576	0	0.538328	0.852081	0.0509708
O75251	NADH dehydrogenase [ubiquinone] iron-sulfur protein 7, mitochondrial	Mitochondrion.	23.5481	9.99365	0	0	0	3	3	2	0	0	0	0	0	0	2.57554	2.66529	2.54662	0	0	0	0	2.59582	0	-1.20032	0.00780759	0	0.37044	1.20032	0.000152067		+
O75306	NADH dehydrogenase [ubiquinone] iron-sulfur protein 2, mitochondrial	Mitochondrion inner membrane. Peripheral membrane protein. Matrix side.	52.5117	7.54736	0	0	0	8	5	2	7	8	4	0	0	0	3.15962	2.04358	1.17155	6.11471	7.71162	4.60296	0	2.12492	6.1431	-1.04437	0.010463	-2.02558	0.00117288	-0.981212	0.0258658				+
O75323	Protein NipSnap homolog 2		33.7212	9.36377	3	1	0	0	2	1	0	0	0	2.85625	1.49765	0	0	1.32333	0.948303	0	0	0	1.4513	0.75721	0	0.32393	0.465317	0.787139	0.253625	0.463209	0.800585
O75340	Programmed cell death protein 6	Nucleus membrane. Peripheral membrane protein. Endoplasmic reticulum membrane. Peripheral membrane protein. Nucleus. Endosome.	21.8548	5.40186	1	0	0	3	3	3	3	5	2	1.42563	0	0	2.8722	2.97229	4.25992	6.35253	11.6835	5.57898	0.475211	3.36813	7.87167	-1.11687	0.0411378	-1.99574	0.016595	-0.878874	0.0357479				+
O75343	Guanylate cyclase soluble subunit beta-2	Cytoplasm.	70.3222	8.63135	0	0	1	0	0	0	0	0	0	0	0	0.544914	0	0	0	0	0	0	0.181638	0	0	0.125412	0.167952	0.125412	0.57209	0	0.318188
O75347	Tubulin-specific chaperone A	Cytoplasm > cytoskeleton.	12.8467	5.2876	13	8	9	14	11	6	9	7	8	32.7763	31.728	28.0176	23.7045	19.274	15.0675	33.7037	28.9275	39.4661	30.8406	19.3487	34.0324	0.621337	0.0260675	-0.133814	0.413275	-0.755151	0.0224802
O75348	V-type proton ATPase subunit G 1		13.7491	8.79248	1	0	0	1	0	2	1	0	1	2.30759	0	0	1.54969	0	4.59686	3.4275	0	4.51519	0.769197	2.04885	2.64756	-0.548044	0.564013	-0.747007	0.296444	-0.198962	0.654406
O75352	Mannose-P-dolichol utilization defect 1 protein	Membrane. Multi-pass membrane protein.	26.6205	8.93896	0	0	1	0	0	1	1	0	1	0	0	1.36118	0	0	1.09804	1.63743	0	2.15705	0.453727	0.366012	1.26483	0.0525175	0.904683	-0.412032	0.197298	-0.464549	0.136029
O75356	Ectonucleoside triphosphate diphosphohydrolase 5	Endoplasmic reticulum membrane. Single-pass type II membrane protein.	47.487	6.32861	3	3	5	3	3	2	1	1	1	1.90861	3.00229	3.92771	1.28175	1.32642	1.26736	0.944964	1.04278	1.24484	2.94621	1.29184	1.07753	0.587427	0.0207276	0.68455	0.012636	0.097123	0.0833112
O75367	Core histone macro-H2A.1	Nucleus. Chromosome.	39.5925	9.78857	4	4	6	10	8	7	5	4	5	2.92791	4.60567	5.42277	4.91567	4.06959	5.1035	5.43608	4.79903	7.16119	4.31878	4.69625	5.79877	-0.0837075	0.602843	-0.303599	0.226603	-0.219892	0.216675
O75368	SH3 domain-binding glutamic acid-rich-like protein		12.7664	5.24951	2	2	2	5	7	3	4	3	2	4.77712	7.51452	5.89845	8.02031	11.6197	7.13723	14.191	11.745	9.34723	6.06336	8.92576	11.7611	-0.43828	0.124504	-0.771142	0.0201817	-0.332861	0.209982
O75369	Filamin-B	Cytoplasm > cell cortex. Cytoplasm > cytoskeleton. Cytoplasm > myofibril > sarcomere > Z line. Cytoplasm > cytoskeleton.	277.99	5.73193	72	48	78	33	29	28	16	12	13	7.5347	7.9015	10.0786	2.31917	2.10908	2.91853	2.48698	2.05831	2.66191	8.50493	2.44893	2.4024	1.23954	0.000701352	1.2547	0.000440305	0.0151675	0.905981	+
O75380	NADH dehydrogenase [ubiquinone] iron-sulfur protein 6, mitochondrial	Mitochondrion inner membrane. Peripheral membrane protein. Matrix side.	13.7028	8.27979	1	1	0	1	4	0	0	0	0	2.19593	3.45425	0	1.4747	6.10438	0	0	0	0	1.8834	2.52636	0	-0.221033	0.86518	0.957319	0.32286	1.17835	0.225976
O75381	Peroxisomal membrane protein PEX14	Peroxisome membrane. Peripheral membrane protein. Cytoplasmic side.	41.2117	4.94482	1	1	0	1	0	0	0	0	0	0.72227	1.13615	0	0.485048	0	0	0	0	0	0.619472	0.161683	0	0.277121	0.492767	0.389276	0.834587	0.112155	0.498
O75387	Large neutral amino acids transporter small subunit 3	Membrane. Multi-pass membrane protein.	61.4365	7.6792	0	0	0	0	1	0	0	0	0	0	0	0	0	0.338525	0	0	0	0	0	0.112842	0	-0.0791848	0.784932	0	0.195358	0.0791848	0.218898
O75390	Citrate synthase, mitochondrial	Mitochondrion matrix.	51.6795	8.32373	5	6	10	7	7	9	10	7	5	2.92163	5.51494	7.21484	2.74687	2.8426	5.23805	8.67907	6.70423	5.71666	5.21714	3.60917	7.03332	0.363639	0.364044	-0.323829	0.299644	-0.687468	0.044926
O75396	Vesicle-trafficking protein SEC22b	Endoplasmic reticulum membrane. Single-pass type IV membrane protein. Endoplasmic reticulum-Golgi intermediate compartment membrane. Golgi apparatus > cis-Golgi network membrane. Golgi apparatus > trans-Golgi network membrane. Melanosome.	24.5775	6.91748	5	0	3	3	3	3	3	1	1	6.33246	0	4.69133	2.55158	2.6405	3.78439	5.64341	2.07586	2.4781	3.67459	2.99216	3.39913	0.184854	0.763892	0.0717915	0.742339	-0.113063	0.902874
O75431	Metaxin-2	Mitochondrion outer membrane.	29.7441	6.29053	0	0	0	0	1	0	0	0	0	0	0	0	0	0.719527	0	0	0	0	0	0.239842	0	-0.163397	0.473134	0	0.597536	0.163397	0.863953
O75436	Vacuolar protein sorting-associated protein 26A	Cytoplasm. Endosome membrane. Peripheral membrane protein.	38.1457	6.56592	1	0	3	0	0	0	0	0	0	0.832708	0	3.08451	0	0	0	0	0	0	1.30574	0	0	0.724973	0.086165	0.724973	0.213155	0	0.400316
O75438	NADH dehydrogenase [ubiquinone] 1 beta subcomplex subunit 1	Mitochondrion inner membrane. Single-pass membrane protein. Matrix side.	6.95664	8.92432	0	0	0	1	1	1	0	0	0	0	0	0	3.15281	3.26268	4.67612	0	0	0	0	3.6972	0	-1.51025	0.00228602	0	0.124543	1.51025	0.0006188		+
O75439	Mitochondrial-processing peptidase subunit beta	Mitochondrion matrix.	54.3315	6.82959	0	1	1	3	2	0	0	0	0	0	0.875925	0.687549	1.12186	0.77397	0	0	0	0	0.521158	0.631943	0	-0.0620417	0.949513	0.334087	0.896392	0.396128	0.876714
O75445	Usherin	Cell projection > stereocilium membrane. Single-pass type I membrane protein. Secreted.	575.231	6.82959	0	0	0	0	0	0	0	1	0	0	0	0	0	0	0	0	0.0857958	0	0	0	0.0285986	0	0.658409	-0.0204834	0.666884	-0.0204834	0.857691
O75452	Retinol dehydrogenase 16	Microsome membrane. Single-pass type IV membrane protein. Endoplasmic reticulum membrane. Single-pass type IV membrane protein.	35.6505	8.60205	2	3	4	4	4	3	1	0	0	1.71795	4.05357	4.24242	2.30742	2.38783	2.5667	1.27585	0	0	3.33798	2.42065	0.425283	0.272035	0.452967	1.13814	0.0249596	0.866106	0.0170662
O75477	Erlin-1	Endoplasmic reticulum membrane. Single-pass type II membrane protein.	38.9014	7.86963	3	3	6	1	3	0	0	1	0	2.36094	3.71382	5.83026	0.528506	1.64077	0	0	1.28991	0	3.96834	0.723093	0.429971	1.13208	0.0447198	1.29639	0.021455	0.164307	0.946253	+
O75489	NADH dehydrogenase [ubiquinone] iron-sulfur protein 3, mitochondrial	Mitochondrion inner membrane.	30.2227	7.50342	5	6	11	7	9	8	7	5	4	5.15711	9.73471	14.0088	4.84864	6.45122	8.21863	10.7239	8.45284	8.07261	9.63355	6.50616	9.08312	0.451711	0.366105	0.0699272	0.967475	-0.381784	0.118753
O75494	Serine/arginine-rich splicing factor 10	Nucleus speckle. Cytoplasm.	31.2818	11.2681	0	0	2	0	0	1	0	0	1	0	0	2.5665	0	0	1.03517	0	0	2.03356	0.8555	0.345057	0.677853	0.284121	0.153549	0.0926669	0.54711	-0.191454	0.38012
O75521	Enoyl-CoA delta isomerase 2, mitochondrial	Mitochondrion. Peroxisome matrix.	43.5574	8.99756	3	4	2	13	15	5	2	1	0	2.07332	4.3485	1.70666	6.03355	7.20441	3.44181	2.05302	1.13277	0	2.70949	5.55992	1.06193	-0.6828	0.104034	0.621131	0.149995	1.30393	0.015442
O75531	Barrier-to-autointegration factor	Nucleus. Cytoplasm. Chromosome.	10.052	6.0874	0	0	1	2	3	1	0	0	0	0	0	3.77766	4.10928	6.37873	3.04736	0	0	0	1.25922	4.51179	0	-0.998528	0.10526	0.704527	0.416923	1.70305	0.000868551
O75534	Cold shock domain-containing protein E1	Cytoplasm.	88.8289	6.25244	0	1	1	0	0	0	0	0	0	0	0.536751	0.421318	0	0	0	0	0	0	0.319356	0	0	0.213724	0.479085	0.213724	0.898048	0	0.480893
O75578	Integrin alpha-10	Membrane. Single-pass type I membrane protein.	127.522	6.68311	0	0	0	1	0	0	0	0	0	0	0	0	0.156695	0	0	0	0	0	0	0.0522317	0	-0.0371936	0.137359	0	0.249345	0.0371936	0.00075857
O75594	Peptidoglycan recognition protein 1	Secreted. Cytoplasmic granule.	21.7167	8.5874	0	0	0	2	5	4	0	0	0	0	0	0	1.86595	4.82744	5.53499	0	0	0	0	4.07613	0	-1.60315	0.0132208	0	0.376572	1.60315	0.00952785		+
O75600	2-amino-3-ketobutyrate coenzyme A ligase, mitochondrial	Mitochondrion. Nucleus.	45.2562	8.04541	1	1	3	1	1	0	1	0	0	0.64987	1.02226	2.40724	0.436427	0.451637	0	0.965261	0	0	1.35979	0.296021	0.321754	0.549236	0.063261	0.533157	0.287118	-0.0160789	0.13351
O75608	Acyl-protein thioesterase 1	Cytoplasm.	24.6535	6.771	2	2	2	6	4	5	2	1	1	2.36779	3.72459	2.92358	4.77034	3.29106	5.89597	3.51691	1.94048	2.31649	3.00532	4.65246	2.59129	-0.410425	0.118396	0.124562	0.498928	0.534987	0.0741258
O75629	Protein CREG1	Secreted.	24.0593	7.59131	0	0	0	0	0	2	0	0	0	0	0	0	0	0	2.46559	0	0	0	0	0.821863	0	-0.496648	0.309461	0	0.0275037	0.496648	0.922772
O75643	U5 small nuclear ribonucleoprotein 200 kDa helicase	Nucleus.	244.353	6.06201	1	2	0	0	0	0	0	0	0	0.127479	0.401056	0	0	0	0	0	0	0	0.176178	0	0	0.121797	0.300898	0.121797	0.277292	0	0.602888
O75718	Cartilage-associated protein	Secreted > extracellular space > extracellular matrix.	46.5319	5.73193	0	0	0	1	0	0	0	0	0	0	0	0	0.456018	0	0	0	0	0	0	0.152006	0	-0.105682	0.973255	0	0.0852332	0.105682	0.163926
O75746	Calcium-binding mitochondrial carrier protein Aralar1	Mitochondrion inner membrane. Multi-pass membrane protein.	74.7149	8.38232	3	3	5	14	14	9	9	9	9	1.20485	1.89525	2.47944	3.77593	3.90752	3.60019	5.36873	5.92447	7.07247	1.85985	3.76122	6.12189	-0.57783	0.0244174	-1.07327	0.00553168	-0.495442	0.00461247
O75821	Eukaryotic translation initiation factor 3 subunit G	Cytoplasm. Nucleus. Cytoplasm > perinuclear region.	35.5889	6.12549	3	1	1	2	2	1	2	0	1	2.55277	1.33852	1.05066	1.14289	1.18272	0.847546	2.52778	0	1.66498	1.64732	1.05772	1.39758	0.254379	0.252947	0.102327	0.624141	-0.152053	0.983365
O75822	Eukaryotic translation initiation factor 3 subunit J	Cytoplasm.	29.0445	4.83057	0	0	1	0	0	0	0	0	0	0	0	1.30315	0	0	0	0	0	0	0.434382	0	0	0.283556	0.09539	0.283556	0.853186	0	0.0222651
O75832	26S proteasome non-ATPase regulatory subunit 10	Cytoplasm. Nucleus.	24.4124	6.1001	0	0	0	1	0	0	0	0	0	0	0	0	0.809129	0	0	0	0	0	0	0.26971	0	-0.182508	0.532357	0	0.0180872	0.182508	0.270738
O75874	Isocitrate dehydrogenase [NADP] cytoplasmic	Cytoplasm. Peroxisome.	46.6295	7.00537	27	17	12	23	19	18	6	3	4	17.7584	17.5883	9.74527	10.1591	8.68473	11.7919	5.86151	3.23413	5.14775	15.0307	10.2119	4.7478	0.479846	0.174796	1.33565	0.0129022	0.8558	0.0171646
O75880	Protein SCO1 homolog, mitochondrial	Mitochondrion.	33.7925	8.88037	0	0	0	1	0	1	1	1	1	0	0	0	0.607519	0	0.901045	1.34367	1.48276	1.77007	0	0.502855	1.53217	-0.323575	0.315551	-0.820554	0.00284533	-0.496979	0.0483908
O75891	Cytosolic 10-formyltetrahydrofolate dehydrogenase	Cytoplasm.	98.7666	5.93506	33	25	39	29	24	30	13	15	12	9.96204	11.8716	14.5369	5.87919	5.0351	9.02044	5.82902	7.42201	7.08815	12.1235	6.64491	6.77973	0.708175	0.0392635	0.68585	0.0121058	-0.0223248	0.819606
O75911	Short-chain dehydrogenase/reductase 3	Membrane. Multi-pass membrane protein.	33.5266	8.83643	0	0	0	0	0	0	0	0	1	0	0	0	0	0	0	0	0	1.76421	0	0	0.588071	0	0.290742	-0.371877	0.292811	-0.371877	0.159183
O75915	PRA1 family protein 3	Endoplasmic reticulum membrane. Multi-pass membrane protein. Cytoplasm.	21.6004	9.77393	1	0	0	3	5	1	0	1	1	1.44838	0	0	2.91803	5.03287	1.44263	0	2.37399	2.834	0.482794	3.13117	1.736	-1.04732	0.0598923	-0.589529	0.285235	0.457796	0.389628
O75923	Dysferlin	Cell membrane > sarcolemma. Single-pass type II membrane protein. Cytoplasmic vesicle membrane. Single-pass type II membrane protein.	237.144	5.64307	0	0	1	0	0	0	0	0	0	0	0	0.16164	0	0	0	0	0	0	0.0538801	0	0	0.0383519	0.295385	0.0383519	0.0483358	0	0.0128785
O75947	ATP synthase subunit d, mitochondrial	Mitochondrion. Mitochondrion inner membrane.	18.4795	5.30029	3	1	1	5	5	7	2	1	0	5.07383	2.66042	2.08827	5.67898	5.87689	11.7919	5.02416	2.77211	0	3.27417	7.7826	2.59876	-0.891273	0.069154	0.197702	0.57959	1.08897	0.133082
O75955	Flotillin-1	Cell membrane. Peripheral membrane protein. Membrane > caveola. Peripheral membrane protein. Melanosome. Endosome.	47.3256	7.48877	2	1	0	1	1	0	0	0	0	1.27539	1.00311	0	0.428251	0.443175	0	0	0	0	0.759499	0.290475	0	0.26876	0.604754	0.464407	0.68499	0.195647	0.774641
O75964	ATP synthase subunit g, mitochondrial	Mitochondrion. Mitochondrion inner membrane.	11.4212	9.64209	0	0	2	4	5	4	7	7	8	0	0	6.52838	7.10148	9.1862	10.5326	27.4865	30.3317	41.3819	2.17613	8.9401	33.0667	-1.38939	0.0853383	-3.06987	0.024453	-1.68048	0.00151153			+
O75970	Multiple PDZ domain protein	Cell membrane. Peripheral membrane protein. Cytoplasmic side. Apical cell membrane. Peripheral membrane protein. Cytoplasmic side. Cell junction > synapse > postsynaptic cell membrane > postsynaptic density. Cell projection > dendrite. Cell junction > tight junction. Cell junction > synapse. Cell junction > synapse > synaptosome.	221.481	5.05908	0	0	0	0	1	1	0	0	0	0	0	0	0	0.0914182	0.131022	0	0	0	0	0.0741466	0	-0.0525179	0.0381957	0	0.554687	0.0525179	0.0433801
O76011	Keratin, type I cuticular Ha4		49.3922	5.05908	0	0	0	14	22	9	0	0	0	0	0	0	5.87175	9.54859	5.59847	0	0	0	0	7.00627	0	-2.17093	0.00436748	0	0.332934	2.17093	0.00020138		+
O76013	Keratin, type I cuticular Ha6		52.214	4.94482	3	3	1	9	19	7	5	4	1	1.74922	2.75157	0.719939	3.52413	7.6991	4.06532	4.33024	3.82278	1.14088	1.74024	5.09618	3.09797	-0.923911	0.0667183	-0.446791	0.384717	0.47712	0.294891
O76021	Ribosomal L1 domain-containing protein 1	Nucleus > nucleolus.	54.9389	10.1255	2	1	2	1	0	1	0	0	0	1.11141	0.874138	1.37229	0.37319	0	0.553499	0	0	0	1.11928	0.308896	0	0.43401	0.00902116	0.641213	0.153028	0.207203	0.60562
O76024	Wolframin	Endoplasmic reticulum membrane. Multi-pass membrane protein.	100.227	8.04541	0	1	0	1	1	1	0	0	0	0	0.481267	0	0.205464	0.212624	0.304736	0	0	0	0.160422	0.240941	0	-0.0527916	0.153648	0.111313	0.0830342	0.164105	0.0127145
O76062	Delta(14)-sterol reductase	Microsome membrane. Multi-pass membrane protein. Endoplasmic reticulum membrane. Multi-pass membrane protein.	46.3755	8.86572	1	1	2	2	1	3	2	2	0	0.651425	1.02471	1.60867	0.874943	0.452717	1.94652	1.93514	2.13545	0	1.09493	1.09139	1.35687	0.00165156	0.834706	-0.117206	0.384638	-0.118858	0.390279
O76081	Regulator of G-protein signaling 20	Membrane. Lipid-anchor. Nucleus. Cytoplasm.	43.6638	6.91748	0	0	0	0	0	0	1	0	0	0	0	0	0	0	0	1.04238	0	0	0	0	0.347461	0	0.346659	-0.231101	0.269041	-0.231101	0.140854
O76094	Signal recognition particle subunit SRP72	Cytoplasm. Endoplasmic reticulum.	74.56	9.26123	2	0	1	0	0	0	0	0	0	0.811611	0	0.501061	0	0	0	0	0	0	0.437557	0	0	0.285436	0.0216416	0.285436	0.148009	0	0.0848151
O94760	N(G),N(G)-dimethylarginine dimethylaminohydrolase 1		31.1019	5.80811	8	7	9	10	10	5	4	4	1	7.64339	10.5203	10.6172	6.41625	6.63985	4.75815	5.67641	6.264	1.86945	9.59364	5.93808	4.60329	0.546471	0.0338928	0.812077	0.101988	0.265606	0.407393
O94826	Mitochondrial import receptor subunit TOM70	Mitochondrion outer membrane. Single-pass membrane protein.	67.412	7.12256	5	0	3	1	2	0	0	0	0	2.23927	0	1.65894	0.300762	0.622486	0	0	0	0	1.2994	0.307749	0	0.515719	0.107938	0.722206	0.102636	0.206486	0.924351
O94855	Protein transport protein Sec24D	Cytoplasm. Cytoplasm > perinuclear region. Endoplasmic reticulum membrane. Golgi apparatus membrane.	112.936	7.25439	0	0	2	0	0	0	0	0	0	0	0	0.651573	0	0	0	0	0	0	0.217191	0	0	0.148733	0.0963761	0.148733	0.279613	0	0.0110666
O94874	E3 UFM1-protein ligase 1	Endoplasmic reticulum. Cytoplasm.	89.5398	6.78564	2	1	0	0	2	0	0	1	0	0.685883	0.539455	0	0	0.476664	0	0	0.562103	0	0.408446	0.158888	0.187368	0.157814	0.125941	0.138907	0.917403	-0.0189073	0.167286
O94875	Sorbin and SH3 domain-containing protein 2	Cytoplasm > perinuclear region.	124.03	8.30908	3	3	5	0	0	0	0	0	0	0.742624	1.16817	1.52823	0	0	0	0	0	0	1.14634	0	0	0.653675	0.0057214	0.653675	0.0750089	0	0.047814
O94903	Proline synthase co-transcribed bacterial homolog protein		30.3246	7.50342	3	2	1	0	0	0	0	0	0	2.9705	3.11511	1.22259	0	0	0	0	0	0	2.43606	0	0	1.14928	0.00285115	1.14928	0.0470156	0	0.0130842	+
O94905	Erlin-2	Endoplasmic reticulum membrane. Single-pass type II membrane protein.	37.8155	5.61768	4	3	9	1	3	0	0	1	0	3.21293	3.79051	8.92597	0.539419	1.67465	0	0	1.31655	0	5.3098	0.738024	0.43885	1.4167	0.0280435	1.58363	0.0196162	0.166934	0.858052	+
O94973	AP-2 complex subunit alpha-2	Cell membrane. Membrane > coated pit. Peripheral membrane protein. Cytoplasmic side.	103.895	6.96143	2	1	0	3	2	2	0	0	0	0.579969	0.456153	0	0.584227	0.403058	0.577667	0	0	0	0.345374	0.521651	0	-0.10455	0.470937	0.229818	0.878053	0.334368	0.694449
O94979	Protein transport protein Sec31A	Cytoplasm. Cytoplasmic vesicle > COPII-coated vesicle membrane. Peripheral membrane protein. Cytoplasmic side. Endoplasmic reticulum membrane. Peripheral membrane protein.	132.931	6.88818	7	3	8	3	4	2	2	2	1	1.56235	1.05326	2.20467	0.449663	0.620445	0.444614	0.663024	0.731656	0.436715	1.60676	0.504908	0.610465	0.525946	0.0093519	0.466397	0.0234901	-0.0595494	0.40586
O94989	Rho guanine nucleotide exchange factor 15	Cell projection > dendrite.	91.8831	8.25049	0	0	0	1	0	0	0	0	0	0	0	0	0.217435	0	0	0	0	0	0	0.0724784	0	-0.0513571	0.122295	0	0.743079	0.0513571	0.145663
O95125	Zinc finger protein 202	Nucleus.	74.6735	5.97314	0	0	0	0	1	0	1	1	1	0	0	0	0	0.29203	0	0.624143	0.68875	0.82221	0	0.0973435	0.711701	-0.0685631	0.681187	-0.439198	0.0109226	-0.370635	0.0775899
O95139	NADH dehydrogenase [ubiquinone] 1 beta subcomplex subunit 6	Mitochondrion inner membrane. Single-pass membrane protein. Matrix side.	15.4791	9.62744	1	0	0	0	0	2	0	0	0	2.12731	0	0	0	0	4.23773	0	0	0	0.709103	1.41258	0	-0.333046	0.730496	0.437815	0.58268	0.770861	0.930111
O95167	NADH dehydrogenase [ubiquinone] 1 alpha subcomplex subunit 3	Mitochondrion inner membrane. Single-pass membrane protein.	9.27285	8.45557	0	0	0	1	0	0	0	1	0	0	0	0	2.17694	0	0	0	5.31321	0	0	0.725647	1.77107	-0.446599	0.628055	-0.914974	0.197915	-0.468376	0.410161
O95168	NADH dehydrogenase [ubiquinone] 1 beta subcomplex subunit 4	Mitochondrion inner membrane. Single-pass membrane protein. Matrix side.	15.1991	9.84717	2	2	7	5	6	7	4	5	4	4.22164	6.64073	18.244	7.08772	8.80166	14.7171	12.5409	17.2988	16.5207	9.70214	10.2022	15.4535	-0.0603633	0.707526	-0.576743	0.217732	-0.516379	0.130089
O95178	NADH dehydrogenase [ubiquinone] 1 beta subcomplex subunit 2, mitochondrial	Mitochondrion inner membrane. Peripheral membrane protein. Matrix side.	12.0508	5.74463	0	0	0	0	1	0	0	0	0	0	0	0	0	1.80225	0	0	0	0	0	0.600748	0	-0.378927	0.47527	0	0.000786475	0.378927	0.684455
O95182	NADH dehydrogenase [ubiquinone] 1 alpha subcomplex subunit 7	Mitochondrion inner membrane. Peripheral membrane protein. Matrix side.	12.5436	10.1841	0	0	0	3	2	2	0	0	0	0	0	0	4.85477	3.3493	4.80026	0	0	0	0	4.33478	0	-1.66329	0.000286206	0	0.0188354	1.66329	0.00192831		+
O95197	Reticulon-3	Endoplasmic reticulum membrane. Multi-pass membrane protein. Golgi apparatus membrane. Multi-pass membrane protein.	112.541	4.95752	0	0	0	0	0	0	0	1	1	0	0	0	0	0	0	0	0.432471	0.516272	0	0	0.316248	0	0.232055	-0.211789	0.160588	-0.211789	0.125026
O95202	LETM1 and EF-hand domain-containing protein 1, mitochondrial	Mitochondrion inner membrane. Single-pass membrane protein.	83.302	6.69775	0	0	0	0	1	0	0	0	0	0	0	0	0	0.25607	0	0	0	0	0	0.0853567	0	-0.0602942	0.924421	0	0.116496	0.0602942	0.0941796
O95210	Starch-binding domain-containing protein 1	Membrane. Single-pass type III membrane protein.	38.983	5.73193	1	2	2	2	2	1	0	0	0	0.760602	2.39289	1.87828	1.02158	1.05718	0.757583	0	0	0	1.67726	0.945449	0	0.320142	0.261064	0.87863	0.107698	0.558488	0.208628
O95251	Histone acetyltransferase KAT7	Nucleus > nucleoplasm.	70.5981	8.85107	5	6	0	3	5	3	1	1	1	2.22828	4.20616	0	0.897855	1.54857	1.33166	0.661939	0.730458	0.872001	2.14481	1.25936	0.754799	0.346717	0.862028	0.58936	0.462312	0.242643	0.0530439
O95255	Multidrug resistance-associated protein 6	Basolateral cell membrane. Multi-pass membrane protein.	164.802	8.49951	3	1	5	2	0	2	2	0	0	0.543504	0.284982	1.11847	0.243331	0	0.360898	0.538183	0	0	0.648985	0.20141	0.179394	0.267012	0.141006	0.281512	0.961723	0.0145003	0.135265
O95274	Ly6/PLAUR domain-containing protein 3	Cell membrane. Lipid-anchor > GPI-anchor.	35.9476	7.75244	2	0	0	0	0	0	0	0	0	1.57396	0	0	0	0	0	0	0	0	0.524654	0	0	0.336086	0.493067	0.336086	0.798166	0	0.0135431
O95292	Vesicle-associated membrane protein-associated protein B/C	Endoplasmic reticulum membrane. Single-pass type IV membrane protein.	27.2111	7.29834	3	2	4	5	4	2	4	2	2	3.36167	3.52533	5.53435	3.76262	3.11499	2.23222	6.65752	3.67333	4.38512	4.14045	3.03661	4.90533	0.285892	0.236704	-0.169365	0.52775	-0.455257	0.113922
O95295	SNARE-associated protein Snapin	Cytoplasm. Membrane. Peripheral membrane protein. Cytoplasmic side. Cytoplasmic vesicle membrane. Peripheral membrane protein. Cytoplasmic side. Cytoplasmic vesicle > secretory vesicle > synaptic vesicle membrane. Peripheral membrane protein. Cytoplasmic side. Cell junction > synapse > synaptosome. Cytoplasm > perinuclear region. Golgi apparatus membrane.	14.8649	9.30518	0	0	0	0	0	1	0	0	0	0	0	0	0	0	1.99423	0	0	0	0	0.664742	0	-0.413996	0.731502	0	0.307151	0.413996	0.930329
O95299	NADH dehydrogenase [ubiquinone] 1 alpha subcomplex subunit 10, mitochondrial	Mitochondrion matrix.	40.7249	8.48486	0	0	0	1	2	0	0	0	0	0	0	0	0.515107	1.06612	0	0	0	0	0	0.527075	0	-0.337468	0.133034	0	0.0785782	0.337468	0.902519
O95336	6-phosphogluconolactonase	Cytoplasm.	27.5296	6.04932	12	12	18	17	15	14	8	9	5	12.6649	19.9222	23.4566	12.0491	11.0021	14.7171	12.5409	15.569	10.3254	18.6812	12.5894	12.8118	0.5034	0.143091	0.481579	0.176843	-0.0218208	0.944076
O95359	Transforming acidic coiled-coil-containing protein 2	Cytoplasm. Nucleus. Cytoplasm > cytoskeleton > microtubule organizing center > centrosome.	309.237	4.79248	0	0	1	0	0	0	0	0	0	0	0	0.114047	0	0	0	0	0	0	0.0380158	0	0	0.0271652	0.781674	0.0271652	0.112211	0	0.0891761
O95372	Acyl-protein thioesterase 2	Cytoplasm.	24.7207	7.2251	4	1	1	3	2	2	1	1	0	4.71508	1.85423	1.45546	2.37485	1.6384	2.34818	1.75084	1.93208	0	2.67492	2.12048	1.22764	0.182131	0.784998	0.534463	0.296322	0.352331	0.294111
O95373	Importin-7	Cytoplasm. Nucleus.	119.44	4.81787	0	0	0	1	0	0	1	1	1	0	0	0	0.176169	0	0	0.389638	0.429971	0.513287	0	0.0587229	0.444299	-0.0417497	0.82079	-0.289421	0.13884	-0.247671	0.0142374
O95394	Phosphoacetylglucosamine mutase		59.8143	6.25244	2	2	7	2	3	2	3	3	2	1.00478	1.58054	4.34222	0.674772	1.04743	1.00079	2.23862	2.47035	1.96602	2.30918	0.907665	2.225	0.567553	0.170279	0.0284626	0.74622	-0.53909	0.00413806
O95433	Activator of 90 kDa heat shock protein ATPase homolog 1	Cytoplasm > cytosol. Endoplasmic reticulum.	38.2503	5.52881	0	0	1	2	1	1	1	0	1	0	0	0.994709	1.08203	0.559869	0.80241	1.19658	0	1.57631	0.33157	0.81477	0.924297	-0.271715	0.348038	-0.326788	0.246	-0.0550728	0.576215
O95445	Apolipoprotein M	Secreted.	21.2394	6.01123	0	0	0	0	1	0	0	1	0	0	0	0	0	1.00657	0	0	2.37399	0	0	0.335524	0.79133	-0.223746	0.507393	-0.480953	0.0238726	-0.257206	0.181543
O95479	GDH/6PGL endoplasmic bifunctional protein	Endoplasmic reticulum lumen.	88.8364	7.29834	5	4	6	7	8	8	4	4	4	1.72121	2.166	2.55028	1.61826	1.91389	2.74301	2.04523	2.25694	2.69427	2.14583	2.09172	2.33215	0.018955	0.855292	-0.0634212	0.556471	-0.0823761	0.508791
O95486	Protein transport protein Sec24A	Cytoplasm. Cytoplasm > perinuclear region. Endoplasmic reticulum membrane. Golgi apparatus membrane.	119.674	7.66455	1	1	1	0	0	0	1	0	0	0.249127	0.391882	0.307604	0	0	0	0.370032	0	0	0.316205	0	0.123344	0.211763	0.0245898	0.125425	0.262206	-0.086338	0.0140265
O95487	Protein transport protein Sec24B	Cytoplasm. Cytoplasm > perinuclear region. Endoplasmic reticulum membrane. Golgi apparatus membrane. Golgi apparatus membrane.	137.331	6.66846	1	0	0	0	0	0	0	0	0	0.214744	0	0	0	0	0	0	0	0	0.0715814	0	0	0.0507325	0.858723	0.0507325	0.0588539	0	0.128668
O95563	Mitochondrial pyruvate carrier 2	Mitochondrion inner membrane. Multi-pass membrane protein.	14.2696	10.4331	0	0	0	5	3	0	2	2	1	0	0	0	7.19933	4.47014	0	6.36921	7.0285	4.19522	0	3.88982	5.86431	-1.55822	0.100265	-1.97532	0.000159442	-0.417095	0.378809
O95571	Persulfide dioxygenase ETHE1, mitochondrial	Cytoplasm. Nucleus. Mitochondrion matrix.	27.8551	6.82959	2	1	2	2	3	3	2	3	3	2.14406	1.68633	2.64734	1.43987	2.23507	3.20332	3.1846	5.27138	6.29282	2.15924	2.29275	4.91627	-0.0455826	0.930229	-0.733673	0.0297512	-0.688091	0.0656722
O95613	Pericentrin	Cytoplasm > cytoskeleton > microtubule organizing center > centrosome.	377.806	5.5542	0	0	0	0	0	0	0	0	1	0	0	0	0	0	0	0	0	0.15971	0	0	0.0532366	0	0.179719	-0.0378999	0.747011	-0.0378999	0.208789
O95671	N-acetylserotonin O-methyltransferase-like protein		68.813	6.07471	2	2	0	0	0	0	0	0	0	0.876959	1.37948	0	0	0	0	0	0	0	0.752145	0	0	0.460556	0.0171751	0.460556	0.177846	0	0.199068
O95674	Phosphatidate cytidylyltransferase 2	Mitochondrion inner membrane. Multi-pass membrane protein. Matrix side.	51.3841	7.09326	1	0	2	0	0	0	0	0	0	0.6119	0	1.51106	0	0	0	0	0	0	0.707655	0	0	0.437044	0.122888	0.437044	0.374274	0	0.140247
O95678	Keratin, type II cytoskeletal 75		59.524	7.73779	11	8	7	17	16	11	9	7	6	5.43603	6.21891	4.27129	5.64187	5.49505	5.41445	6.60617	5.67	5.80173	5.30874	5.51712	6.02597	-0.0405574	0.673362	-0.135052	0.318696	-0.0944946	0.154304
O95747	Serine/threonine-protein kinase OSR1	Cytoplasm.	57.9861	6.43018	1	0	1	0	0	0	1	1	0	0.51669	0	0.637973	0	0	0	0.767447	0.846888	0	0.384888	0	0.538112	0.253921	0.0041598	-0.0898342	0.00911171	-0.343756	0.00172647
O95777	N-alpha-acetyltransferase 38, NatC auxiliary subunit	Nucleus.	10.3963	4.4751	0	0	0	5	7	5	3	2	2	0	0	0	9.52412	13.7984	14.1258	12.6389	9.29812	11.0998	0	12.4828	11.0123	-2.85627	5.81248e-05	-2.7018	4.59686e-05	0.154464	0.491782				+
O95782	AP-2 complex subunit alpha-1	Cell membrane. Membrane > coated pit. Peripheral membrane protein. Cytoplasmic side.	107.478	7.03467	3	2	4	5	2	2	3	1	1	0.836118	0.876822	1.37651	0.93584	0.387381	0.555199	1.2419	0.456817	0.545335	1.02982	0.62614	0.748016	0.206286	0.149082	0.140839	0.319086	-0.0654468	0.738653
O95810	Serum deprivation-response protein	Cytoplasm > cytosol. Membrane > caveola.	47.1446	5.21143	1	0	0	0	1	0	0	0	0	0.640696	0	0	0	0.445261	0	0	0	0	0.213565	0.14842	0	0.0430957	0.474829	0.146372	0.25642	0.103276	0.0562865
O95817	BAG family molecular chaperone regulator 3		61.5569	6.94678	2	4	1	1	0	1	0	0	1	0.947115	2.97967	0.584716	0.318023	0	0.471678	0	0	0.926595	1.50383	0.263233	0.308865	0.630549	0.0735776	0.60175	0.266664	-0.0287985	0.11793
O95822	Malonyl-CoA decarboxylase, mitochondrial	Cytoplasm. Mitochondrion matrix. Peroxisome. Peroxisome matrix.	54.9688	8.95361	1	0	1	2	2	1	2	2	1	0.552324	0	0.681971	0.741838	0.767691	0.550131	1.64075	1.81059	1.08071	0.411432	0.686553	1.51068	-0.155867	0.280735	-0.541862	0.0247863	-0.385996	0.0151501
O95831	Apoptosis-inducing factor 1, mitochondrial	Mitochondrion intermembrane space. Mitochondrion inner membrane. Cytoplasm. Nucleus. Cytoplasm > perinuclear region. Cytoplasm.	66.8589	8.95361	17	11	17	20	22	16	5	6	6	7.55143	7.68614	9.32398	5.96617	6.79149	7.07901	3.29889	4.36845	5.21493	8.18718	6.61223	4.29409	0.242297	0.067375	0.694684	0.0116607	0.452388	0.035398
O95861	3'(2'),5'-bisphosphate nucleotidase 1		33.3712	5.69385	0	0	0	1	1	1	1	1	0	0	0	0	0.593711	0.614402	0.880567	1.31313	1.44906	0	0	0.696227	0.92073	-0.430942	0.00496777	-0.546329	0.00961448	-0.115387	0.272061
O95865	N(G),N(G)-dimethylarginine dimethylaminohydrolase 2	Cytoplasm. Mitochondrion.	29.6255	6.01123	11	8	13	15	15	9	3	3	2	10.5097	12.0232	15.336	9.62437	9.95978	8.56467	4.25731	4.698	3.73889	12.623	9.38294	4.2314	0.361361	0.0749549	1.23061	0.00108925	0.869245	0.000575817
O95870	Abhydrolase domain-containing protein 16A	Membrane. Multi-pass membrane protein.	63.2031	8.1333	0	0	0	1	1	0	0	0	0	0	0	0	0.327712	0.339132	0	0	0	0	0	0.222281	0	-0.152041	0.843974	0	0.110271	0.152041	0.191043
O95873	Uncharacterized protein C6orf47		31.6903	6.3667	0	0	0	0	0	0	0	0	1	0	0	0	0	0	0	0	0	1.81222	0	0	0.604073	0	0.278448	-0.38077	0.42209	-0.38077	0.135133
O95881	Thioredoxin domain-containing protein 12	Endoplasmic reticulum lumen.	19.1936	5.40186	0	0	3	0	0	0	0	0	0	0	0	5.86416	0	0	0	0	0	0	1.95472	0	0	0.983575	0.234691	0.983575	0.518454	0	0.146827
O95954	Formimidoyltransferase-cyclodeaminase	Cytoplasm > cytoskeleton > microtubule organizing center > centrosome > centriole. Golgi apparatus.	58.8894	5.74463	91	66	62	118	104	74	42	34	26	45.802	52.2544	38.5307	39.8851	36.378	37.0978	31.3987	28.0491	25.6055	45.529	37.787	28.3511	0.256513	0.124511	0.647061	0.0114767	0.390548	0.0113203
O95989	Diphosphoinositol polyphosphate phosphohydrolase 1	Cytoplasm.	19.4587	6.34131	0	0	0	0	0	1	0	0	1	0	0	0	0	0	1.57683	0	0	3.09763	0	0.52561	1.03254	-0.336632	0.399115	-0.600528	0.0856549	-0.263896	0.384694
O96000	NADH dehydrogenase [ubiquinone] 1 beta subcomplex subunit 10	Mitochondrion inner membrane. Peripheral membrane protein. Matrix side.	20.7632	8.48486	0	0	0	3	3	1	2	2	2	0	0	0	3.18947	3.30062	1.57683	4.70284	5.18965	6.19526	0	2.68898	5.36258	-1.22927	0.00184741	-1.88021	7.15279e-05	-0.65094	0.044086				+
O96005	Cleft lip and palate transmembrane protein 1	Membrane. Multi-pass membrane protein.	76.0485	6.30322	0	0	0	6	5	2	1	2	1	0	0	0	1.64003	1.41432	0.810806	0.604551	1.33426	0.796401	0	1.28838	0.911737	-0.717379	0.00967046	-0.54188	0.0261523	0.175499	0.320397
O96008	Mitochondrial import receptor subunit TOM40 homolog	Mitochondrion outer membrane. Multi-pass membrane protein.	37.8691	7.25439	0	0	0	1	1	1	0	0	0	0	0	0	0.506546	0.524199	0.751287	0	0	0	0	0.594011	0	-0.375184	0.0452666	0	0.302264	0.375184	0.204891
O96011	Peroxisomal membrane protein 11B	Peroxisome membrane. Single-pass membrane protein.	28.4132	9.84717	0	0	0	1	2	2	1	0	0	0	0	0	0.706035	1.46128	2.09432	1.56156	0	0	0	1.42055	0.520521	-0.774226	0.0379296	-0.333722	0.421383	0.440505	0.288673
O96028	Histone-lysine N-methyltransferase NSD2	Nucleus. Chromosome. Cytoplasm.	152.16	8.68994	0	0	0	0	1	0	0	0	0	0	0	0	0	0.138634	0	0	0	0	0	0.0462114	0	-0.0329552	0.0477464	0	0.524013	0.0329552	0.00784759
P00156	Cytochrome b	Mitochondrion inner membrane. Multi-pass membrane protein.	42.6895	8.04541	0	0	0	1	1	0	0	0	0	0	0	0	0.481219	0.497989	0	0	0	0	0	0.326402	0	-0.218101	0.310952	0	0.295063	0.218101	0.827465
P00167	Cytochrome b5	Endoplasmic reticulum membrane. Single-pass membrane protein. Cytoplasmic side. Microsome membrane. Single-pass membrane protein. Cytoplasmic side. Cytoplasm.	15.3205	4.95752	28	26	32	46	43	35	33	33	31	56.8976	83.1083	80.2894	62.7739	60.7249	70.8397	99.602	109.912	123.258	73.4317	64.7795	110.924	0.175767	0.430646	-0.582109	0.0357212	-0.757876	0.00227237
P00325	Alcohol dehydrogenase 1B	Cytoplasm.	39.8286	8.29443	54	44	41	63	59	46	16	14	9	39.2106	50.2571	36.7591	30.721	29.7731	33.269	17.2563	16.6622	12.787	42.0756	31.2544	15.5685	0.406436	0.0456866	1.32699	0.00178131	0.920551	0.00215839
P00338	L-lactate dehydrogenase A chain	Cytoplasm.	36.6654	8.26514	26	11	9	20	24	15	8	9	7	21.3244	14.1916	9.11417	11.0158	13.6797	12.2537	9.74565	12.0988	11.2336	14.8767	12.3164	11.026	0.237364	0.625396	0.373639	0.389451	0.136276	0.281676
P00352	Retinal dehydrogenase 1	Cytoplasm.	54.827	6.72705	78	56	57	75	78	51	33	24	25	42.3933	47.8769	38.2516	27.3747	29.4618	27.6087	26.6401	21.3801	26.5864	42.8406	28.1484	24.8689	0.572724	0.00378228	0.73887	0.00505787	0.166146	0.168616
P00367	Glutamate dehydrogenase 1, mitochondrial	Mitochondrion matrix.	61.3592	7.79639	217	122	189	334	328	207	88	78	60	105.893	93.6486	113.878	109.456	111.235	100.612	63.7834	62.3874	57.2895	104.473	107.101	61.1534	-0.035174	0.698058	0.753557	0.00125881	0.788731	0.00024242
P00387	NADH-cytochrome b5 reductase 3	Endoplasmic reticulum membrane. Lipid-anchor. Cytoplasmic side. Mitochondrion outer membrane. Lipid-anchor. Cytoplasmic side. Cytoplasm.	34.2127	7.59131	12	6	18	17	25	18	17	16	15	10.8556	8.53809	20.1057	10.3278	15.7173	16.2188	22.8424	23.7241	26.5511	13.1665	14.088	24.3725	-0.0850963	0.714874	-0.798151	0.0581736	-0.713055	0.0205436
P00390	Glutathione reductase, mitochondrial	Mitochondrion. Cytoplasm.	56.221	8.49951	4	4	2	5	6	2	2	2	2	2.08656	3.2822	1.28817	1.75156	2.17512	1.03914	1.5496	1.71	2.04135	2.21898	1.65527	1.76698	0.206913	0.485387	0.163484	0.593901	-0.0434295	0.67909
P00403	Cytochrome c oxidase subunit 2	Mitochondrion inner membrane. Multi-pass membrane protein.	25.5482	4.81787	9	10	5	22	20	16	9	7	5	10.7959	18.869	7.40554	17.7224	16.6728	19.1165	16.0352	13.7629	11.7355	12.3568	17.8372	13.8445	-0.466473	0.184214	-0.14225	0.563255	0.324223	0.0575253
P00439	Phenylalanine-4-hydroxylase		51.8295	6.59521	5	5	6	4	4	0	3	2	0	3.01212	4.73813	4.46299	1.61826	1.67465	0	2.68437	1.97482	0	4.07108	1.09764	1.55306	0.970785	0.102826	0.77289	0.10071	-0.197895	0.487233
P00441	Superoxide dismutase [Cu-Zn]	Cytoplasm. Nucleus.	15.9259	6.12549	15	9	11	20	24	14	3	3	2	26.5223	25.0321	24.0151	23.7485	29.4913	24.6559	7.87879	8.69435	6.91938	25.1898	25.9652	7.83084	-0.0405649	0.73321	1.46768	8.39478e-05	1.50825	0.000218138						+
P00450	Ceruloplasmin	Secreted.	122.128	5.71924	0	0	1	1	0	1	0	0	0	0	0	0.315692	0.171702	0	0.254662	0	0	0	0.105231	0.142121	0	-0.025062	0.141923	0.0739782	0.305261	0.0990402	0.0483684
P00480	Ornithine carbamoyltransferase, mitochondrial	Mitochondrion matrix.	39.9097	8.63135	23	12	20	24	22	23	16	14	16	17.6915	14.5196	18.995	12.3975	11.7604	17.6213	18.28	17.6507	24.081	17.0687	13.9264	20.0039	0.259786	0.227755	-0.206552	0.288849	-0.466338	0.0830749
P00491	Purine nucleoside phosphorylase	Cytoplasm > cytoskeleton. Cytoplasm.	32.0972	6.94678	16	6	26	25	26	25	22	17	12	15.0752	8.89261	30.2474	15.8186	17.0247	23.4615	30.7882	26.2535	22.1229	18.0717	18.7683	26.3882	-0.0492141	0.713223	-0.500125	0.249154	-0.450911	0.08764
P00492	Hypoxanthine-guanine phosphoribosyltransferase	Cytoplasm.	24.5636	6.68311	1	0	1	0	2	0	0	0	0	1.24906	0	1.54226	0	1.73611	0	0	0	0	0.930439	0.578703	0	0.184472	0.355519	0.551117	0.304852	0.366645	0.76549
P00505	Aspartate aminotransferase, mitochondrial	Mitochondrion matrix. Cell membrane.	47.4873	9.01221	20	13	20	40	43	25	17	16	15	12.6649	12.9494	15.6378	17.0105	18.9236	15.7683	15.9897	16.6069	18.5858	13.7507	17.2341	17.0608	-0.288253	0.0559081	-0.275191	0.0539199	0.0130616	0.899458
P00533	Epidermal growth factor receptor	Cell membrane. Single-pass type I membrane protein. Endoplasmic reticulum membrane. Single-pass type I membrane protein. Golgi apparatus membrane. Single-pass type I membrane protein. Nucleus membrane. Single-pass type I membrane protein. Endosome. Endosome membrane. Nucleus. Secreted.	134.19	6.68311	0	0	0	0	0	1	0	0	0	0	0	0	0	0	0.224144	0	0	0	0	0.0747148	0	-0.052913	0.262462	0	0.0148822	0.052913	0.00145087
P00558	Phosphoglycerate kinase 1	Cytoplasm.	44.5861	8.104	25	13	28	24	21	20	11	6	5	16.3247	13.3531	22.5754	10.5245	9.52986	13.0079	10.6688	6.42173	6.3884	17.4177	11.0207	7.82631	0.576562	0.0681483	0.982653	0.0243178	0.406091	0.13269
P00568	Adenylate kinase isoenzyme 1	Cytoplasm.	21.6213	8.63135	0	0	0	1	0	0	1	1	0	0	0	0	0.942593	0	0	2.08477	2.30057	0	0	0.314198	1.46178	-0.210512	0.83688	-0.791513	0.308271	-0.581001	0.350461
P00734	Prothrombin	Secreted > extracellular space.	69.9921	5.89697	1	0	2	0	0	0	2	0	0	0.437774	0	1.08107	0	0	0	1.30046	0	0	0.50628	0	0.433488	0.325548	0.265714	0.0425219	0.984045	-0.283026	0.34679
P00738	Haptoglobin	Secreted.	45.1766	6.58057	1	0	1	0	0	2	0	0	0	0.670679	0	0.828108	0	0	1.33603	0	0	0	0.499595	0.445344	0	0.031657	0.486774	0.321695	0.593542	0.290038	0.7408
P00746	Complement factor D	Secreted.	27.0159	7.7085	0	0	1	0	0	1	0	0	0	0	0	1.3289	0	0	1.07199	0	0	0	0.442967	0.357332	0	0.0514794	0.766507	0.288634	0.932584	0.237155	0.618416
P00747	Plasminogen	Secreted.	90.5102	7.23975	2	3	1	3	1	1	0	2	0	0.672335	1.5864	0.415076	0.677271	0.233624	0.334833	0	1.102	0	0.89127	0.415243	0.367333	0.259535	0.230993	0.28844	0.642068	0.0289053	0.4403
P00749	Urokinase-type plasminogen activator	Secreted.	48.4757	8.41162	0	0	0	0	0	0	1	1	0	0	0	0	0	0	0	0.938386	1.03552	0	0	0	0.657969	0	0.957221	-0.410325	0.000128635	-0.410325	0.00228807
P00751	Complement factor B	Secreted.	85.4785	7.06396	0	1	0	0	0	0	0	0	0	0	0.560638	0	0	0	0	0	0	0	0.186879	0	0	0.128874	0.660512	0.128874	0.373605	0	0.049652
P00846	ATP synthase subunit a	Mitochondrion inner membrane. Multi-pass membrane protein.	24.8009	10.0962	0	0	0	2	4	0	0	0	0	0	0	0	1.61826	3.3493	0	0	0	0	0	1.65585	0	-0.870209	0.283924	0	0.359091	0.870209	0.460821
P00918	Carbonic anhydrase 2	Cytoplasm. Cell membrane.	29.2279	7.40088	2	2	4	4	6	1	0	3	2	2.09458	3.29483	5.17249	2.81328	4.36698	1.04313	0	5.14973	4.0984	3.52063	2.74113	3.08271	0.219602	0.530134	0.119235	0.613282	-0.100367	0.904223
P00966	Argininosuccinate synthase		46.501	8.01611	33	24	25	30	31	23	9	8	8	21.8101	24.9511	20.4012	13.3153	14.2386	15.1406	8.83495	8.66621	10.3455	22.3875	14.2315	9.28222	0.587343	0.00296828	1.11209	0.000418428	0.524746	0.00309462
P01008	Antithrombin-III	Secreted > extracellular space.	52.5689	6.7124	1	0	3	9	8	6	7	5	3	0.586844	0	2.17378	3.54691	3.26268	3.50709	6.10153	4.80937	3.44478	0.920209	3.43889	4.78523	-0.897242	0.0444174	-1.21633	0.029087	-0.319084	0.144174
P01009	Alpha-1-antitrypsin	Secreted. Endoplasmic reticulum. Secreted > extracellular space > extracellular matrix.	46.707	5.59229	17	11	7	25	27	16	11	10	6	11.0742	11.2718	5.63034	10.9368	12.2234	10.3814	10.6433	10.6773	7.64774	9.32545	11.1805	9.6561	-0.21884	0.38641	-0.0415168	0.794213	0.177323	0.265877
P01011	Alpha-1-antichymotrypsin	Secreted.	47.6205	5.51611	2	1	2	10	9	10	8	5	6	1.28745	1.01259	1.58965	4.323	4.02629	6.41169	7.64907	5.27553	7.55734	1.29657	4.92033	6.82731	-1.06988	0.00241116	-1.42101	0.000735762	-0.351133	0.151233				+
P01019	Angiotensinogen	Secreted.	53.1205	6.31592	2	1	6	4	5	4	7	5	3	1.12287	0.883149	4.15932	1.50815	1.95088	2.23682	5.83734	4.60113	3.29562	2.05511	1.89862	4.57803	0.056779	0.768851	-0.697914	0.115205	-0.754693	0.0127792
P01023	Alpha-2-macroglobulin	Secreted.	163.188	6.45557	34	28	34	41	43	24	13	13	10	6.2809	8.13648	7.75522	5.08642	5.52045	4.41598	3.56701	3.93625	3.6146	7.39087	5.00762	3.70595	0.422335	0.019652	0.71879	0.00130297	0.296455	0.0145165
P01024	Complement C3	Secreted.	187.03	6.40479	43	31	49	28	33	15	11	10	9	7.04072	7.98446	9.90642	3.07887	3.75513	2.44631	2.67522	2.68376	2.88342	8.31053	3.09344	2.74747	1.01741	0.00334402	1.11889	0.000433991	0.101482	0.456185	+
P01031	Complement C5	Secreted.	188.186	6.52197	0	1	0	0	0	0	0	0	0	0	0.255565	0	0	0	0	0	0	0	0.0851884	0	0	0.0601778	0.269611	0.0601778	0.00147068	0	0.00243195
P01034	Cystatin-C	Secreted.	15.7891	8.74854	0	0	0	1	1	0	0	0	0	0	0	0	1.25249	1.29614	0	0	0	0	0	0.849541	0	-0.510729	0.150082	0	0.0927227	0.510729	0.64191
P01042	Kininogen-1	Secreted > extracellular space.	71.9122	6.81494	3	1	1	2	2	0	0	0	0	1.26846	0.665105	0.522068	0.567898	0.587689	0	0	0	0	0.818543	0.385195	0	0.240842	0.261332	0.49495	0.345129	0.254108	0.704725
P01111	GTPase NRas	Cell membrane. Lipid-anchor. Cytoplasmic side. Golgi apparatus membrane. Lipid-anchor.	21.2155	5.17334	1	0	1	2	1	1	0	0	0	1.44072	0	1.7789	1.93506	1.00125	1.435	0	0	0	1.07321	1.4571	0	-0.169819	0.519858	0.619744	0.216369	0.789563	0.0144679
P01598	Ig kappa chain V-I region EU		11.7808	8.44092	0	0	0	2	2	0	0	0	0	0	0	0	3.38635	3.50437	0	0	0	0	0	2.29691	0	-1.1033	0.0733065	0	0.727597	1.1033	0.0876951
P01610	Ig kappa chain V-I region WEA		11.8328	8.90967	0	0	0	1	2	1	0	0	0	0	0	0	1.69318	3.50437	2.51125	0	0	0	0	2.5696	0	-1.19207	0.000747237	0	0.0295062	1.19207	0.00189373		+
P01617	Ig kappa chain V-II region TEW		12.3082	5.99854	2	2	2	3	4	2	2	2	2	4.81939	7.58102	5.95065	4.85477	6.69861	4.80026	7.15831	7.89929	9.42995	6.11702	5.45121	8.16252	0.123474	0.552465	-0.324236	0.123609	-0.447711	0.03933
P01620	Ig kappa chain V-III region SIE		11.7678	8.48486	5	6	4	4	3	7	6	5	4	12.4906	23.5777	12.338	6.71057	5.20832	17.4175	22.263	20.4729	19.552	16.1354	9.77878	20.7626	0.622621	0.233957	-0.327857	0.240606	-0.950478	0.0726743
P01699	Ig lambda chain V-I region VOR		11.5075	5.2876	0	0	0	1	0	0	0	0	1	0	0	0	1.64742	0	0	0	0	4.79993	0	0.549138	1.59998	-0.35001	0.966313	-0.847988	0.262597	-0.497978	0.396735
P01714	Ig lambda chain V-III region SH		11.3856	6.52197	0	0	0	1	1	0	0	0	0	0	0	0	1.69318	1.75218	0	0	0	0	0	1.14845	0	-0.654643	0.186724	0	0.0871821	0.654643	0.439952
P01743	Ig heavy chain V-I region HG3		12.9373	8.92432	1	1	1	2	2	2	0	0	0	2.32731	3.66092	2.8736	3.12586	3.2348	4.63615	0	0	0	2.95394	3.6656	0	-0.193652	0.299312	1.30858	0.000519325	1.50223	0.000288426						+
P01763	Ig heavy chain V-III region WEA		12.2485	8.49951	2	2	1	2	2	4	1	2	1	4.77712	7.51452	2.94923	3.20812	3.31993	9.5163	3.54776	7.83	4.67362	5.08029	5.34812	5.35046	-0.0535672	0.97566	-0.0540267	0.857832	-0.000459449	0.85572
P01764	Ig heavy chain V-III region VH26		12.5742	8.27979	0	0	0	0	0	1	0	0	0	0	0	0	0	0	2.31807	0	0	0	0	0.772691	0	-0.471287	0.819226	0	0.176192	0.471287	0.569271
P01825	Ig heavy chain V-II region NEWM		12.7823	7.07861	0	0	0	2	0	0	0	0	0	0	0	0	3.12586	0	0	0	0	0	0	1.04195	0	-0.604999	0.392077	0	0.131424	0.604999	0.992311
P01834	Ig kappa chain C region		11.6017	5.87158	33	30	31	41	33	33	27	27	25	84.7713	121.225	98.326	70.7301	58.913	84.4348	103.019	113.683	125.659	101.441	71.3593	114.12	0.495752	0.0747692	-0.166813	0.350031	-0.662566	0.0158751
P01857	Ig gamma-1 chain C region	Secreted.	36.0832	8.19189	63	48	77	65	56	52	30	25	28	51.9837	62.3022	78.4494	36.0185	32.1127	42.7369	36.7677	33.8114	45.2066	64.2451	36.956	38.5952	0.765967	0.0197958	0.706504	0.0267916	-0.0594635	0.739045
P01859	Ig gamma-2 chain C region	Secreted.	35.8778	7.59131	26	16	23	39	28	26	14	14	14	21.7168	21.0222	23.7205	21.8763	16.2534	21.6306	17.3688	19.1667	22.8807	22.1532	19.9201	19.8054	0.139959	0.333046	0.147528	0.254973	0.00756963	0.980856
P01860	Ig gamma-3 chain C region	Secreted.	41.2604	7.89893	29	20	25	37	28	28	16	16	17	20.9458	22.7229	22.2952	17.9468	14.0546	20.1433	17.1648	18.9415	24.0251	21.988	17.3816	20.0438	0.307627	0.0872655	0.121939	0.376682	-0.185688	0.380737
P01861	Ig gamma-4 chain C region	Secreted.	35.9179	7.35693	18	13	19	25	18	16	5	2	3	14.9888	17.0283	19.5352	13.9804	10.4166	13.2704	6.18417	2.72972	4.888	17.1841	12.5558	4.60063	0.398315	0.0561832	1.53923	0.0058266	1.14092	0.0154497						+
P01903	HLA class II histocompatibility antigen, DR alpha chain	Cell membrane. Single-pass type I membrane protein. Endoplasmic reticulum membrane. Single-pass type I membrane protein. Golgi apparatus > trans-Golgi network membrane. Single-pass type I membrane protein. Endosome membrane. Single-pass type I membrane protein. Lysosome membrane. Single-pass type I membrane protein. Late endosome membrane. Single-pass type I membrane protein.	28.5887	4.99561	0	0	0	3	2	4	1	1	2	0	0	0	2.1598	1.49005	4.2711	1.5923	1.75713	4.19522	0	2.64031	2.51488	-1.21422	0.00522281	-1.17469	0.00564677	0.0395346	0.909682				+
P01911	HLA class II histocompatibility antigen, DRB1-15 beta chain	Cell membrane. Single-pass type I membrane protein. Endoplasmic reticulum membrane. Single-pass type I membrane protein. Golgi apparatus > trans-Golgi network membrane. Single-pass type I membrane protein. Endosome membrane. Single-pass type I membrane protein. Lysosome membrane. Single-pass type I membrane protein. Late endosome membrane. Single-pass type I membrane protein.	29.947	7.73779	0	0	0	0	2	0	2	2	0	0	0	0	0	1.42283	0	3.04094	3.35571	0	0	0.474275	2.13222	-0.307006	0.392388	-1.04692	0.0431847	-0.73991	0.19905
P02008	Hemoglobin subunit zeta		15.6272	8.20654	15	8	2	25	24	8	5	10	3	28.7636	24.1311	4.73538	32.1942	31.9835	15.2797	14.241	31.4303	11.2562	19.21	26.4858	18.9758	-0.425496	0.450838	0.0160201	0.838053	0.441516	0.39321
P02042	Hemoglobin subunit delta		16.0453	8.04541	85	32	57	150	131	77	83	78	48	157.45	93.2413	130.368	186.595	168.639	142.065	228.36	236.818	173.973	127.02	165.766	213.05	-0.378861	0.17676	-0.737082	0.0430353	-0.358221	0.119715
P02452	Collagen alpha-1(I) chain	Secreted > extracellular space > extracellular matrix.	138.857	5.79541	42	18	22	11	9	9	5	4	2	7.81176	5.26632	5.05236	1.37397	1.16333	1.6673	1.3813	1.21943	0.727858	6.04348	1.40154	1.10953	1.24163	0.00111401	1.37112	0.00205626	0.129491	0.308421	+
P02461	Collagen alpha-1(III) chain	Secreted > extracellular space > extracellular matrix.	138.479	6.60986	4	7	0	5	5	2	0	0	0	0.742962	2.04522	0	0.62368	0.645415	0.370006	0	0	0	0.929394	0.546367	0	0.202162	0.61047	0.550602	0.360708	0.348441	0.407346
P02462	Collagen alpha-1(IV) chain	Secreted > extracellular space > extracellular matrix > basement membrane.	160.514	8.27979	4	5	0	4	3	1	0	0	0	0.652596	1.28319	0	0.438258	0.340148	0.162501	0	0	0	0.645261	0.313636	0	0.193248	0.425649	0.40341	0.733272	0.210162	0.302551
P02489	Alpha-crystallin A chain	Cytoplasm. Nucleus.	19.8969	6.20166	0	1	0	0	1	0	0	0	0	0	2.47588	0	0	1.09385	0	0	0	0	0.825294	0.364616	0	0.256795	0.676901	0.498401	0.774043	0.241606	0.428941
P02511	Alpha-crystallin B chain	Cytoplasm. Nucleus.	20.1464	7.32764	1	0	4	5	4	5	3	2	2	1.55598	0	7.68484	5.22466	4.32539	7.74899	6.93333	5.10069	6.08906	3.08027	5.76635	6.04103	-0.612331	0.245719	-0.662474	0.221343	-0.0501434	0.739618
P02533	Keratin, type I cytoskeletal 14	Cytoplasm. Nucleus.	51.5294	5.16064	4	5	4	49	35	15	11	11	4	2.30759	4.53737	2.84925	18.9837	14.0323	8.61911	9.42561	10.4013	4.51519	3.2314	13.8784	8.11403	-1.60179	0.0089547	-0.951088	0.0529583	0.650704	0.191619
P02538	Keratin, type II cytoskeletal 6A		60.0083	8.00146	10	2	9	38	28	14	6	6	5	4.82794	1.51889	5.36508	12.3206	9.39468	6.73228	4.3026	4.74798	4.72334	3.90397	9.48251	4.59131	-0.959681	0.0866607	-0.158879	0.501728	0.800802	0.0172636
P02545	Prelamin-A/C	Nucleus. Nucleus envelope. Nucleus lamina. Nucleus > nucleoplasm. Nucleus speckle.	74.0947	7.02002	68	55	44	49	44	37	26	24	20	27.8857	35.4789	22.2791	13.4944	12.5397	15.1129	15.8367	16.1317	16.048	28.5479	13.7157	16.0054	0.95887	0.00773305	0.76264	0.0140329	-0.19623	0.0448686
P02549	Spectrin alpha chain, erythrocytic 1	Cytoplasm > cytoskeleton. Cytoplasm > cell cortex.	279.842	5.04639	10	8	6	1	2	0	0	0	0	1.12565	1.41654	0.833927	0.0755945	0.156458	0	0	0	0	1.12537	0.0773508	0	0.589284	0.00516091	0.644029	0.0088802	0.0547448	0.0636057
P02647	Apolipoprotein A-I	Secreted.	30.7589	5.75732	17	13	14	40	35	26	17	15	10	17.3372	20.8549	17.6291	27.3952	24.8062	26.4104	25.7511	25.0736	19.9548	18.607	26.2039	23.5932	-0.452759	0.00629734	-0.312621	0.0791633	0.140138	0.268058
P02649	Apolipoprotein E	Secreted.	36.1318	5.73193	14	11	10	30	29	22	15	12	13	12.0257	14.8631	10.606	17.3057	17.3118	18.8225	19.1378	16.895	21.8495	12.4983	17.8133	19.2941	-0.450589	0.0237984	-0.554573	0.0236774	-0.103984	0.397255
P02656	Apolipoprotein C-III	Secreted.	10.8455	5.41455	0	0	0	1	1	4	1	2	3	0	0	0	1.8471	1.91147	10.9582	4.0853	9.01636	16.1452	0	4.90558	9.74896	-1.78776	0.0138124	-2.55446	0.00131735	-0.766699	0.268861				+
P02671	Fibrinogen alpha chain	Secreted.	94.9144	6.01123	20	14	14	15	14	6	4	4	4	6.28858	6.92446	5.43529	3.16737	3.05924	1.87909	1.8681	2.06148	2.46093	6.21611	2.7019	2.13017	0.805212	0.00944286	0.992254	0.000557432	0.187042	0.308792
P02675	Fibrinogen beta chain	Secreted.	55.8923	8.26514	22	13	17	9	5	11	5	3	3	12.2006	11.3406	11.6407	3.35187	1.92704	6.07609	4.11858	2.72694	3.25535	11.7273	3.785	3.36696	1.24666	0.02036	1.35487	0.000482649	0.108213	0.949769	+
P02679	Fibrinogen gamma chain	Secreted.	51.4789	5.61768	16	5	10	11	7	6	5	5	4	9.61751	4.72768	7.42189	4.44038	2.92417	3.59225	4.46407	4.92616	4.70457	7.25569	3.65227	4.69826	0.711511	0.0514425	0.466553	0.133	-0.244958	0.0987414
P02724	Glycophorin-A	Cell membrane. Single-pass type I membrane protein.	16.3214	5.46533	0	0	0	8	3	3	2	0	0	0	0	0	9.7527	3.78471	5.42429	5.39259	0	0	0	6.32057	1.79753	-2.05668	0.000534356	-0.925062	0.286235	1.13162	0.117044
P02730	Band 3 anion transport protein	Membrane. Multi-pass membrane protein.	101.727	5.18604	52	17	30	40	30	22	24	19	14	15.5427	7.99294	11.0717	8.02912	6.23169	6.54964	10.655	9.30833	8.18781	11.5358	6.93682	9.3837	0.598945	0.082099	0.249809	0.442902	-0.349137	0.0495382
P02743	Serum amyloid P-component	Secreted.	25.3711	6.53662	0	0	0	2	2	1	2	1	3	0	0	0	1.64003	1.69718	1.21621	3.62731	2.00139	7.16761	0	1.51781	4.26544	-0.814676	0.00492986	-1.64741	0.00450421	-0.832739	0.0763732
P02746	Complement C1q subcomponent subunit B	Secreted.	26.7045	8.63135	0	0	0	2	1	0	0	1	1	0	0	0	1.44556	0.747967	0	0	1.76407	2.1059	0	0.731175	1.28999	-0.449522	0.0113567	-0.718083	0.038191	-0.268561	0.605285
P02747	Complement C1q subcomponent subunit C	Secreted.	25.7571	8.41162	0	1	1	2	2	2	0	0	0	0	1.74828	1.37229	1.49276	1.54478	2.214	0	0	0	1.04019	1.75051	0	-0.302927	0.325734	0.604161	0.717559	0.907088	0.0114369
P02749	Beta-2-glycoprotein 1	Secreted.	38.2727	7.97217	1	0	3	2	1	2	1	1	0	0.789263	0	2.92358	1.06008	0.548509	1.57226	1.1723	1.29365	0	1.23761	1.06028	0.821985	0.0812667	0.636973	0.198221	0.504954	0.116954	0.769655
P02751	Fibronectin	Secreted > extracellular space > extracellular matrix.	262.46	5.70654	34	35	32	23	22	22	17	15	11	3.88016	6.28309	4.50913	1.76272	1.74484	2.50072	2.88162	2.8058	2.45629	4.89079	2.00276	2.71457	0.783674	0.00871762	0.547542	0.0193595	-0.236132	0.0692189
P02753	Retinol-binding protein 4	Secreted.	22.9953	6.07471	6	3	0	10	8	3	0	0	0	8.12823	6.39295	0	9.09767	7.53177	4.04798	0	0	0	4.84039	6.89247	0	-0.378506	0.434395	1.77408	0.201227	2.15258	0.00298001
P02760	Protein AMBP	Secreted.	38.974	6.25244	3	3	6	3	3	6	2	1	2	2.3207	3.65052	5.73088	1.55849	1.6128	4.62298	2.29798	1.26793	3.02723	3.9007	2.59809	2.19771	0.359851	0.341672	0.491283	0.195423	0.131432	0.844655
P02763	Alpha-1-acid glycoprotein 1	Secreted.	23.4968	5.021	0	0	1	5	5	5	4	4	2	0	0	1.67269	4.54883	4.70736	6.74663	8.04865	8.88179	5.30142	0.557565	5.33427	7.41062	-1.51988	0.0287067	-1.87952	0.0206092	-0.359635	0.187173				+
P02765	Alpha-2-HS-glycoprotein	Secreted.	39.2997	5.71924	7	6	10	14	8	7	2	1	2	5.19365	7.00263	9.16108	6.9757	4.12503	5.17303	2.20406	1.2161	2.9035	7.11912	5.42459	2.10789	0.296583	0.296022	1.1505	0.0147245	0.853915	0.0300529
P02766	Transthyretin	Secreted. Cytoplasm.	15.877	5.75732	2	0	0	7	7	3	0	0	0	3.7047	0	0	8.70777	9.01123	5.53499	0	0	0	1.2349	7.75133	0	-1.59188	0.0477866	0.693721	0.711195	2.2856	0.000416935		+
P02768	Serum albumin	Secreted.	69.3215	6.27783	292	243	188	340	316	188	82	80	64	130.559	170.909	103.789	102.091	98.1913	83.7247	54.4572	58.6286	55.9913	135.086	94.669	56.359	0.503953	0.0965099	1.23205	0.00423572	0.728098	0.00131901
P02774	Vitamin D-binding protein	Secreted.	52.929	5.5415	1	1	0	0	0	0	0	0	0	0.574463	0.903644	0	0	0	0	0	0	0	0.492703	0	0	0.317711	0.0556169	0.317711	0.992333	0	0.0246478
P02786	Transferrin receptor protein 1	Cell membrane. Single-pass type II membrane protein. Melanosome. Secreted.	84.8179	6.60986	0	0	1	3	3	1	0	0	0	0	0	0.442384	0.721828	0.746983	0.356861	0	0	0	0.147461	0.608558	0	-0.28062	0.136956	0.102632	0.202557	0.383252	0.468668
P02787	Serotransferrin	Secreted.	77.0136	7.12256	33	31	44	39	41	42	6	10	5	12.8736	19.0231	21.1939	10.2173	11.1156	16.3195	3.4766	6.39413	3.81656	17.6969	12.5508	4.56243	0.436869	0.175922	1.58566	0.00482312	1.14879	0.012465						+
P02788	Lactotransferrin	Secreted. Cytoplasmic granule. Cytoplasm. Nucleus.	78.1319	8.11865	18	18	17	39	41	33	6	8	4	6.90327	10.859	8.05014	10.0446	10.9277	12.6058	3.41784	5.02884	3.00165	8.60414	11.1927	3.81611	-0.31511	0.136191	0.866501	0.0159411	1.18161	0.00288228
P02790	Hemopexin	Secreted.	51.6433	7.02002	1	1	0	2	1	1	0	0	0	0.589384	0.927116	0	0.791615	0.409601	0.587045	0	0	0	0.5055	0.596087	0	-0.0512402	0.80742	0.325099	0.35178	0.376339	0.458679
P02792	Ferritin light chain		20.0071	5.78271	108	61	57	215	193	97	80	65	57	168.045	149.303	109.509	224.66	208.7	150.33	184.889	165.772	173.538	142.286	194.564	174.733	-0.446068	0.151797	-0.292644	0.169474	0.153424	0.502419
P02794	Ferritin heavy chain		21.2123	5.5542	29	25	26	53	50	32	29	26	22	43.1507	58.5147	47.7678	52.9604	51.7038	47.4255	64.0923	63.4102	64.0515	49.811	50.6965	63.8513	-0.0244487	0.809352	-0.345953	0.0458317	-0.321504	0.00233966
P02795	Metallothionein-2		6.0372	7.82568	2	8	0	0	2	0	0	0	0	8.92773	56.1741	0	0	6.20445	0	0	0	0	21.7006	2.06815	0	2.54248	0.503648	3.56685	0.302953	1.02437	0.570867
P03886	NADH-ubiquinone oxidoreductase chain 1	Mitochondrion inner membrane. Multi-pass membrane protein.	35.637	6.55127	0	0	0	1	0	0	0	0	0	0	0	0	0.575041	0	0	0	0	0	0	0.19168	0	-0.132037	0.809739	0	0.37822	0.132037	0.361046
P03952	Plasma kallikrein	Secreted.	71.3228	8.22119	0	0	1	0	0	0	0	0	0	0	0	0.526978	0	0	0	0	0	0	0.175659	0	0	0.121453	0.0418211	0.121453	0.86294	0	0.076634
P04004	Vitronectin	Secreted > extracellular space.	54.2712	5.79541	9	6	7	14	10	13	9	8	6	5.12691	5.37649	4.9236	5.35582	3.95891	7.37613	7.61506	7.46962	6.68777	5.14233	5.56362	7.25749	-0.0826814	0.807316	-0.374225	0.0019824	-0.291543	0.182934
P04040	Catalase	Peroxisome.	59.7188	7.38623	52	38	52	81	73	58	52	51	42	26.8679	30.8851	33.1746	28.1061	26.2129	29.8491	39.9072	43.1913	42.4616	30.3092	28.056	41.8534	0.10429	0.359513	-0.440744	0.00799773	-0.545034	0.000846204
P04062	Glucosylceramidase	Lysosome membrane. Peripheral membrane protein. Lumenal side.	59.6782	7.60596	0	0	0	0	0	1	0	0	0	0	0	0	0	0	0.505998	0	0	0	0	0.168666	0	-0.116808	0.289513	0	0.0235036	0.116808	0.0746075
P04066	Tissue alpha-L-fucosidase	Lysosome.	53.6547	6.84424	1	1	1	3	2	4	4	3	3	0.584325	0.919157	0.721484	1.17723	0.81217	2.32802	3.47163	2.87324	3.42999	0.741656	1.43914	3.25829	-0.327001	0.156927	-0.939545	0.000493838	-0.612544	0.0442393
P04075	Fructose-bisphosphate aldolase A		39.3953	8.08936	17	19	10	32	30	16	6	6	7	12.7171	22.3577	9.23658	16.0759	15.5964	11.9215	6.66667	7.35676	10.246	14.7705	14.5313	8.08981	0.020728	0.883095	0.733025	0.129408	0.712297	0.0209925
P04080	Cystatin-B	Cytoplasm. Nucleus.	11.1326	7.56201	2	1	3	2	3	3	3	3	2	5.55705	4.37069	10.2922	3.7319	5.79293	8.30249	12.381	13.6625	10.8733	6.73998	5.94244	12.3056	0.138047	0.764464	-0.710879	0.0650305	-0.848926	0.0321151
P04083	Annexin A1	Nucleus. Cytoplasm. Cell projection > cilium. Basolateral cell membrane.	38.69	7.02002	7	7	8	11	10	14	2	2	3	5.50887	8.66558	7.77368	5.81357	5.46924	10.974	2.33783	2.57983	4.61959	7.31604	7.41894	3.17908	-0.0158467	0.941115	0.847021	0.0268626	0.862868	0.0520497
P04156	Major prion protein	Cell membrane. Lipid-anchor > GPI-anchor. Golgi apparatus. Cytoplasm. Nucleus.	27.6432	8.99756	0	0	0	1	0	0	0	0	0	0	0	0	0.722779	0	0	0	0	0	0	0.240926	0	-0.164095	0.101406	0	0.234617	0.164095	0.442561
P04179	Superoxide dismutase [Mn], mitochondrial	Mitochondrion matrix.	24.7066	8.25049	8	4	8	15	13	10	6	5	7	9.81246	7.71761	12.1157	12.3556	11.0814	12.2169	10.9309	10.052	16.7998	9.88193	11.8846	12.5942	-0.224718	0.211689	-0.296629	0.320419	-0.0719112	0.849936
P04196	Histidine-rich glycoprotein	Secreted.	59.5409	7.50342	0	0	0	0	0	0	1	0	0	0	0	0	0	0	0	0.770371	0	0	0	0	0.25679	0	0.393789	-0.174272	0.0545063	-0.174272	0.0454589
P04207	Ig kappa chain V-III region CLL		14.2662	8.51416	1	1	2	2	2	1	2	2	1	2.11082	3.32037	5.21258	2.83509	2.93389	2.10244	6.27046	6.91953	4.13017	3.54792	2.6238	5.77339	0.262867	0.432395	-0.486596	0.157363	-0.749463	0.01515
P04208	Ig lambda chain V-I region WAH		11.7177	6.53662	1	1	1	2	2	0	1	1	0	2.49813	3.92961	3.08451	3.35529	3.47222	0	3.7105	4.09459	0	3.17075	2.27583	2.6017	0.274167	0.419855	0.168207	0.600631	-0.10596	0.637929
P04216	Thy-1 membrane glycoprotein	Cell membrane. Lipid-anchor > GPI-anchor.	17.9233	8.73389	0	0	0	0	0	1	0	1	1	0	0	0	0	0	1.68456	0	2.77211	3.30927	0	0.561521	2.02713	-0.357001	0.705166	-1.00975	0.0794501	-0.65275	0.27153
P04217	Alpha-1B-glycoprotein	Secreted.	54.2195	5.85889	3	2	1	4	6	5	0	0	0	1.65028	1.73062	0.679215	1.47768	2.29377	2.73954	0	0	0	1.35337	2.17033	0	-0.31455	0.215654	0.745611	0.197314	1.06016	0.0199457
P04233	HLA class II histocompatibility antigen gamma chain	Cell membrane. Single-pass type II membrane protein. Endoplasmic reticulum membrane. Golgi apparatus > trans-Golgi network. Endosome. Lysosome.	33.4937	8.44092	0	0	0	0	0	2	0	0	0	0	0	0	0	0	1.83253	0	0	0	0	0.610844	0	-0.384516	0.856569	0	0.296177	0.384516	0.911023
P04264	Keratin, type II cytoskeletal 1	Cell membrane.	65.999	8.11865	4	11	6	120	73	69	35	27	28	1.69128	7.31615	3.13241	34.0739	21.4506	29.0587	21.9807	18.7118	23.1649	4.04661	28.1944	21.2858	-2.32008	0.00919849	-1.94525	0.0129173	0.374833	0.149783				+
P04275	von Willebrand factor	Secreted. Secreted > extracellular space > extracellular matrix.	309.058	5.47803	0	1	0	0	0	1	0	0	0	0	0.152267	0	0	0	0.0964147	0	0	0	0.0507557	0.0321382	0	0.0131571	0.350266	0.0361556	0.108042	0.0229986	0.0464915
P04406	Glyceraldehyde-3-phosphate dehydrogenase	Cytoplasm > cytosol. Nucleus. Cytoplasm > perinuclear region. Membrane. Cytoplasm > cytoskeleton.	36.0304	8.45557	78	39	69	110	107	60	23	21	21	63.4002	49.865	69.2496	60.0446	60.4425	48.5758	27.7678	27.9776	33.3989	60.8382	56.3543	29.7148	0.106804	0.584556	0.986487	0.00350031	0.879682	0.00242789
P04424	Argininosuccinate lyase		51.6253	6.48096	25	14	19	43	44	37	24	26	28	14.6711	12.9237	13.7673	16.9464	17.9448	21.627	20.9195	25.0087	32.1513	13.7874	18.8394	26.0265	-0.400544	0.0200217	-0.828023	0.00877389	-0.42748	0.0966624
P04433	Ig kappa chain V-III region VG (Fragment)		12.5673	4.95752	2	2	2	2	2	2	2	2	2	4.73558	7.44917	5.84716	3.18023	3.29106	4.71678	7.03382	7.76191	9.26595	6.01064	3.72935	8.02056	0.483544	0.0586222	-0.322975	0.123609	-0.806519	0.00659192
P04632	Calpain small subunit 1	Cytoplasm. Cell membrane.	28.2977	5.19873	2	2	3	4	4	9	3	3	1	2.03206	3.19647	3.76356	2.7293	2.82441	9.10796	4.52736	4.99601	1.98803	2.99736	4.88722	3.83713	-0.462755	0.465989	-0.224093	0.588064	0.238662	0.777873
P04792	Heat shock protein beta-1	Cytoplasm. Nucleus. Cytoplasm > cytoskeleton > spindle.	22.7685	6.40479	60	30	29	81	80	55	34	31	30	79.6963	62.6821	47.5616	72.2532	73.8481	72.7649	67.0786	67.4908	77.9696	63.3133	72.9554	70.8463	-0.198655	0.334384	-0.157479	0.448034	0.0411763	0.556793
P04843	Dolichyl-diphosphooligosaccharide--protein glycosyltransferase subunit 1	Endoplasmic reticulum membrane. Single-pass type I membrane protein. Melanosome.	68.5268	6.37939	26	22	19	23	23	23	20	16	12	11.6634	15.5242	10.5239	6.92891	7.17038	10.2767	13.326	11.7643	10.533	12.5705	8.12532	11.8744	0.525084	0.0626776	0.0706223	0.740924	-0.454462	0.0523344
P04844	Dolichyl-diphosphooligosaccharide--protein glycosyltransferase subunit 2	Endoplasmic reticulum membrane. Multi-pass membrane protein.	69.241	5.69385	21	18	13	12	12	14	9	7	5	9.06214	12.2185	6.92671	3.47759	3.59878	6.01744	5.76862	4.95114	4.22181	9.40246	4.3646	4.98052	0.841203	0.0327928	0.707938	0.0300223	-0.133265	0.474369
P04899	Guanine nucleotide-binding protein G(i) subunit alpha-2	Cytoplasm. Cytoplasm > cytoskeleton > microtubule organizing center > centrosome. Cell membrane.	40.4251	5.5415	3	2	3	3	4	5	3	2	1	2.30109	2.41311	2.84123	1.54532	2.13223	3.81993	3.41784	2.51442	1.50082	2.51848	2.49916	2.4777	0.00618044	0.795938	0.0130797	0.800313	0.00689927	0.982916
P04908	Histone H2A type 1-B/E	Nucleus. Chromosome.	14.127	11.0483	56	51	46	82	83	74	62	54	54	117.297	168.036	118.967	115.344	120.82	154.384	192.889	185.39	221.314	134.767	130.183	199.864	0.0491837	0.856032	-0.56167	0.0349112	-0.610853	0.0145119
P04921	Glycophorin-C	Cell membrane. Single-pass type III membrane protein.	13.8017	4.84326	0	0	0	0	0	1	0	0	0	0	0	0	0	0	2.11886	0	0	0	0	0.706288	0	-0.436315	0.3308	0	0.0804747	0.436315	0.972926
P05023	Sodium/potassium-transporting ATPase subunit alpha-1	Cell membrane. Multi-pass membrane protein. Melanosome.	112.824	5.49072	29	28	17	26	28	21	13	13	10	7.71904	11.7235	5.58709	4.64755	5.17947	5.56746	5.13957	5.67158	5.20814	8.34322	5.13149	5.33976	0.536409	0.115591	0.49488	0.137942	-0.0415295	0.532334
P05026	Sodium/potassium-transporting ATPase subunit beta-1	Cell membrane. Single-pass type II membrane protein.	35.0389	8.52881	1	1	4	3	2	3	2	4	1	0.898665	1.41362	4.43844	1.81053	1.24908	2.68529	2.6696	5.89188	1.75839	2.25024	1.91497	3.43996	0.118545	0.964621	-0.35605	0.421841	-0.474595	0.293044
P05062	Fructose-bisphosphate aldolase B	Cytoplasm > cytoskeleton > microtubule organizing center > centrosome > centriolar satellite.	39.4481	7.86963	80	38	59	123	113	77	36	34	37	59.8452	44.7155	54.4958	61.7917	58.7463	57.3723	40	41.6883	54.1575	53.0188	59.3034	45.2819	-0.156042	0.251317	0.218637	0.280063	0.374679	0.0458962
P05089	Arginase-1	Cytoplasm.	34.7133	7.21045	51	37	46	88	86	76	39	34	35	43.1276	49.2177	48.0302	49.975	50.5412	64.0134	48.9855	47.1259	57.9122	46.7918	54.8432	51.3412	-0.220348	0.164044	-0.12861	0.295565	0.0917375	0.569984
P05090	Apolipoprotein D	Secreted.	21.2618	5.14795	1	0	0	9	7	6	10	8	3	1.44072	0	0	8.70777	7.00873	8.60999	21.3992	18.8914	8.45702	0.480239	8.10883	16.2492	-2.02706	0.0219234	-2.87928	0.0138835	-0.852218	0.105376				+
P05091	Aldehyde dehydrogenase, mitochondrial	Mitochondrion matrix.	56.3456	7.04932	89	81	67	67	71	45	37	34	28	46.8749	67.1074	43.5709	23.6979	25.9879	23.6067	28.9448	29.3511	28.8553	52.5177	24.4308	29.0504	1.0445	0.00549007	0.812114	0.0126923	-0.23239	0.00543803
P05107	Integrin beta-2	Membrane. Single-pass type I membrane protein.	84.7261	6.94678	0	0	0	1	0	2	1	1	1	0	0	0	0.237793	0	0.70537	0.525936	0.580377	0.692838	0	0.314388	0.599717	-0.210631	0.470819	-0.378355	0.0101861	-0.167724	0.328753
P05109	Protein S100-A8	Secreted. Cytoplasm. Cytoplasm > cytoskeleton. Cell membrane. Peripheral membrane protein.	10.8276	7.03467	5	4	6	16	18	9	9	8	6	14.6396	18.4227	21.6911	31.4603	36.6263	26.2466	39.1398	38.3923	34.3737	18.2511	31.4444	37.3019	-0.723764	0.0214194	-0.956599	0.00388234	-0.232835	0.162844
P05141	ADP/ATP translocase 2	Mitochondrion inner membrane. Multi-pass membrane protein.	32.8312	9.68604	5	3	0	24	28	15	13	12	12	4.56872	4.31202	0	14.7272	17.7805	13.6517	17.6436	17.9722	21.4547	2.96025	15.3865	19.0235	-1.80948	0.0526987	-2.08352	0.038691	-0.274035	0.0992214
P05155	Plasma protease C1 inhibitor	Secreted.	55.1194	6.55127	0	0	0	1	0	1	1	2	1	0	0	0	0.365726	0	0.542429	0.808889	1.78524	1.06558	0	0.302719	1.2199	-0.203338	0.859078	-0.687018	0.0153245	-0.48368	0.03171
P05164	Myeloperoxidase	Lysosome.	83.8148	8.96826	37	31	38	104	115	79	45	47	35	13.5234	17.823	17.1491	25.5272	29.2109	28.7597	24.4295	28.1565	25.0305	16.1652	27.8326	25.8722	-0.715715	0.00467582	-0.617651	0.00797201	0.0980636	0.297137
P05165	Propionyl-CoA carboxylase alpha chain, mitochondrial	Mitochondrion matrix.	80.0081	7.51807	6	10	10	7	5	4	0	1	2	2.24419	5.88362	4.61829	1.7583	1.2997	1.49019	0	0.613063	1.46372	4.2487	1.51606	0.692259	0.829596	0.0335197	1.21474	0.0195015	0.385143	0.141275
P05166	Propionyl-CoA carboxylase beta chain, mitochondrial	Mitochondrion matrix.	58.1788	7.63525	5	9	9	12	11	8	4	4	4	2.52593	7.15203	5.61392	4.07116	3.86195	4.02545	3.00144	3.31213	3.95393	5.0973	3.98619	3.4225	0.245632	0.643844	0.388311	0.385508	0.142679	0.12563
P05181	Cytochrome P450 2E1	Endoplasmic reticulum membrane. Peripheral membrane protein. Microsome membrane. Peripheral membrane protein.	56.8124	8.104	7	5	7	8	8	7	7	5	6	3.86627	4.34409	4.7738	2.96735	3.07076	3.85092	5.74262	4.52647	6.48429	4.32805	3.29634	5.58446	0.256764	0.054077	-0.261285	0.112017	-0.518049	0.0172829
P05198	Eukaryotic translation initiation factor 2 subunit 1	Cytoplasmic granule.	36.0894	5.08447	6	4	3	5	7	5	1	1	2	5.18658	5.43908	3.20202	2.90259	4.20524	4.30499	1.28395	1.41686	3.38281	4.60923	3.80427	2.02787	0.187366	0.442299	0.714463	0.0633637	0.527098	0.0985114
P05204	Non-histone chromosomal protein HMG-17	Nucleus. Cytoplasm.	9.38706	9.99365	0	1	0	1	3	1	0	0	0	0	4.75919	0	2.03181	6.30786	3.0135	0	0	0	1.5864	3.78439	0	-0.689629	0.196756	0.842535	0.596113	1.53216	0.0114249
P05362	Intercellular adhesion molecule 1	Membrane. Single-pass type I membrane protein.	57.789	7.98682	0	0	0	1	1	0	0	0	0	0	0	0	0.343728	0.355706	0	0	0	0	0	0.233145	0	-0.159077	0.259661	0	0.41465	0.159077	0.188602
P05386	60S acidic ribosomal protein P1		11.5067	4.32275	2	2	2	6	6	3	3	1	1	4.77712	7.51452	5.89845	9.62437	9.95978	7.13723	10.6433	3.915	4.67362	6.06336	8.90713	6.41063	-0.435818	0.0808934	-0.0608328	0.937594	0.374985	0.267967
P05387	60S acidic ribosomal protein P2		11.6578	4.53857	10	7	12	13	16	11	16	12	8	23.6779	26.0721	35.083	20.6715	26.3284	25.9423	56.2705	46.5715	37.0638	28.2776	24.3141	46.6353	0.202419	0.37166	-0.68375	0.0415756	-0.886169	0.0110902
P05388	60S acidic ribosomal protein P0	Nucleus. Cytoplasm.	34.2518	5.97314	12	12	8	43	32	20	7	6	5	10.3077	16.2143	8.48484	24.8048	19.1027	17.1113	8.93095	8.44751	8.40367	11.6689	20.3396	8.59404	-0.7087	0.058342	0.367649	0.236451	1.07635	0.00161015
P05413	Fatty acid-binding protein, heart	Cytoplasm.	14.8487	6.80029	0	0	0	1	3	0	1	2	1	0	0	0	1.37491	4.26848	0	3.04094	6.71143	4.00596	0	1.88113	4.58611	-0.956476	0.170878	-1.71943	0.00129791	-0.76295	0.189007
P05455	Lupus La protein	Nucleus.	46.8082	7.12256	0	0	0	1	0	0	0	0	0	0	0	0	0.448194	0	0	0	0	0	0	0.149398	0	-0.103933	0.4281	0	0.01312	0.103933	0.543469
P05534	HLA class I histocompatibility antigen, A-24 alpha chain	Membrane. Single-pass type I membrane protein.	40.663	6.34131	2	2	2	8	5	3	3	2	1	1.49203	2.347	1.84226	4.00796	2.59227	2.22916	3.3242	2.44553	1.45971	1.89376	2.94313	2.40981	-0.34426	0.123889	-0.179553	0.498816	0.164707	0.495554
P05556	Integrin beta-1	Cell membrane. Single-pass type I membrane protein. Recycling endosome. Melanosome. Cleavage furrow. Cell projection > lamellipodium. Cell projection > ruffle.	88.357	5.38916	8	8	4	13	15	9	5	5	4	2.72978	4.29401	1.68527	2.97897	3.55706	3.05881	2.53411	2.79643	2.67064	2.90302	3.19828	2.66706	-0.0843643	0.581549	0.0711567	0.960558	0.155521	0.0447331
P05783	Keratin, type I cytoskeletal 18	Cytoplasm > perinuclear region. Nucleus > nucleolus.	48.0285	5.45264	122	57	51	103	92	51	36	37	27	77.256	56.7783	39.8763	43.8021	40.4876	32.1673	33.8605	38.4034	33.4544	57.9702	38.819	35.2394	0.555004	0.153407	0.687414	0.0772087	0.132411	0.428233
P05787	Keratin, type II cytoskeletal 8	Cytoplasm. Nucleus > nucleoplasm. Nucleus matrix.	53.6711	5.59229	97	75	78	85	77	42	32	23	22	54.6846	66.5105	54.295	32.1809	30.168	23.5839	26.7955	21.2529	24.268	58.4967	28.6443	24.1054	0.98124	0.00342627	1.21251	0.00071883	0.231266	0.220729
P06132	Uroporphyrinogen decarboxylase	Cytoplasm.	40.7608	6.13818	3	1	1	6	2	2	2	1	0	2.22585	1.1671	0.916108	2.98959	1.03126	1.47801	2.20406	1.2161	0	1.43635	1.83295	1.14005	-0.157577	0.625169	0.13009	0.778325	0.287666	0.511162
P06133	UDP-glucuronosyltransferase 2B4	Microsome membrane. Single-pass membrane protein. Endoplasmic reticulum membrane. Single-pass membrane protein.	60.4732	8.51416	2	1	7	2	2	3	3	3	3	1.03142	0.811226	4.45735	0.692663	0.716802	1.54099	2.29798	2.53585	3.02723	2.1	0.983486	2.62035	0.458625	0.423544	-0.172379	0.390579	-0.631004	0.0186388
P06396	Gelsolin	Cytoplasm > cytoskeleton. Secreted.	85.6442	6.27783	12	4	6	20	16	9	7	6	3	4.17845	2.19093	2.57963	4.67681	3.87183	3.1214	3.62035	3.42437	2.04396	2.983	3.89001	3.02956	-0.241255	0.267974	-0.0134166	0.933848	0.227838	0.283887
P06454	Prothymosin alpha	Nucleus.	12.196	3.77686	0	0	0	5	2	2	0	0	0	0	0	0	8.23708	3.40965	4.88675	0	0	0	0	5.51116	0	-1.90904	0.00297232	0	0.353772	1.90904	0.00110702		+
P06576	ATP synthase subunit beta, mitochondrial	Mitochondrion. Mitochondrion inner membrane.	56.5246	5.40186	110	57	107	172	160	118	57	56	48	56.621	46.1525	68.005	59.4564	57.2358	60.4978	43.5791	47.2464	48.3441	56.9262	59.0633	46.3899	-0.0513978	0.687062	0.284203	0.171979	0.335601	0.002404
P06702	Protein S100-A9	Secreted. Cytoplasm. Cytoplasm > cytoskeleton. Cell membrane. Peripheral membrane protein.	13.2335	6.12549	8	8	9	23	26	10	12	9	9	19.1085	30.0581	26.543	36.8934	43.159	23.7908	42.5731	35.235	42.0626	25.2365	34.6144	39.9569	-0.426869	0.246464	-0.623365	0.0331478	-0.196496	0.417814
P06703	Protein S100-A6	Nucleus envelope. Cytoplasm. Cell membrane. Peripheral membrane protein. Cytoplasmic side.	10.1733	5.47803	4	2	1	11	11	2	2	2	2	12.102	9.51839	3.73569	22.3499	23.1288	6.02699	8.98766	9.918	11.8398	8.45203	17.1686	10.2485	-0.87496	0.311173	-0.228821	0.461473	0.646139	0.467543
P06727	Apolipoprotein A-IV	Secreted.	45.3715	5.37646	1	1	1	2	3	2	2	1	1	0.687615	1.08163	0.849019	0.923551	1.4336	1.36977	2.04265	1.12705	1.34544	0.872756	1.24231	1.50504	-0.174586	0.139951	-0.286997	0.0731965	-0.112411	0.471915
P06730	Eukaryotic translation initiation factor 4E	Cytoplasm > P-body.	25.0815	6.15088	1	0	0	2	0	0	0	0	0	1.25482	0	0	1.68537	0	0	0	0	0	0.418273	0.561791	0	-0.083176	0.629323	0.273977	0.946724	0.357153	0.577856
P06733	Alpha-enolase	Cytoplasm. Cell membrane. Cytoplasm > myofibril > sarcomere > M line. Nucleus.	47.1393	7.38623	65	55	65	93	79	56	24	20	17	40.7816	54.2811	50.3543	39.1849	34.4461	34.9954	22.3656	20.5673	20.8697	48.4723	36.2088	21.2675	0.401586	0.0391131	1.11717	0.000794767	0.715588	0.000383088
P06737	Glycogen phosphorylase, liver form		97.087	7.1665	57	34	52	57	52	47	30	28	24	18.3245	17.1938	20.6411	12.306	11.6178	15.0497	14.3251	14.754	15.0968	18.7198	12.9912	14.7253	0.466897	0.0178225	0.308976	0.0130118	-0.157921	0.175625
P06744	Glucose-6-phosphate isomerase	Cytoplasm. Secreted.	63.1072	8.32373	13	5	11	21	22	7	4	5	2	6.34381	3.83806	6.62783	6.88194	7.46091	3.40233	2.89924	3.99919	1.90965	5.60323	5.91506	2.93603	-0.0579881	0.935044	0.623262	0.0748637	0.68125	0.104194
P06748	Nucleophosmin	Nucleus > nucleolus. Nucleus > nucleoplasm. Cytoplasm > cytoskeleton > microtubule organizing center > centrosome.	32.5548	4.77979	13	9	3	13	6	9	2	3	1	12.0403	13.1121	3.43073	8.08578	3.86195	8.30249	2.75132	4.55418	1.81222	9.52769	6.75008	3.03924	0.397736	0.64953	1.19383	0.10623	0.796089	0.0907769
P06753	Tropomyosin alpha-3 chain	Cytoplasm > cytoskeleton.	32.9298	4.71631	24	18	34	12	15	12	15	11	10	22.9302	27.0523	40.1095	7.6995	9.95978	11.4196	21.2866	17.226	18.6945	30.0306	9.69295	19.069	1.45381	0.00526167	0.60433	0.0720804	-0.849484	0.00635045
P06865	Beta-hexosaminidase subunit alpha	Lysosome.	60.6643	5.16064	0	0	0	6	7	4	1	1	1	0	0	0	2.07406	2.50406	2.05077	0.764545	0.843686	1.00717	0	2.20963	0.8718	-1.07369	0.0061925	-0.521955	0.041246	0.551739	0.000838665
P07099	Epoxide hydrolase 1	Microsome membrane. Single-pass type II membrane protein. Endoplasmic reticulum membrane. Single-pass type II membrane protein.	52.915	7.25439	52	34	46	102	101	74	50	46	40	31.1195	32.0069	33.9906	40.9935	42.0062	44.1096	44.4445	45.1214	46.8389	32.3723	42.3698	45.4683	-0.368329	0.00134142	-0.465715	0.000360583	-0.0973863	0.0562425
P07108	Acyl-CoA-binding protein	Endoplasmic reticulum. Golgi apparatus.	10.038	6.56592	6	1	13	15	10	6	1	3	2	18.779	4.9233	50.2385	31.5281	21.7512	18.7045	4.64879	15.39	12.2481	24.6469	23.9946	10.7623	0.0357579	0.649681	1.06208	0.508514	1.02632	0.0880958
P07148	Fatty acid-binding protein, liver	Cytoplasm.	14.1994	7.18115	71	38	34	132	103	74	31	26	22	152.228	128.161	90.0094	190.062	153.475	158.031	98.7227	91.3705	92.2947	123.466	167.189	94.1293	-0.431339	0.128917	0.38425	0.187255	0.815589	0.00131642
P07195	L-lactate dehydrogenase B chain	Cytoplasm.	36.6151	6.04932	9	7	6	14	15	8	8	5	4	7.33731	8.97692	6.03973	7.66492	8.49861	6.49616	9.68729	6.68129	6.38075	7.45132	7.55323	7.58311	-0.0154728	0.889082	-0.019978	0.946538	-0.00450518	0.96038
P07203	Glutathione peroxidase 1	Cytoplasm.	22.0751	6.55127	4	2	12	15	15	10	6	6	6	5.36543	4.21997	19.8746	13.5121	13.9829	13.3603	11.954	13.1914	15.7476	9.82	13.6184	13.631	-0.402021	0.298705	-0.403181	0.30834	-0.00116016	0.949952
P07205	Phosphoglycerate kinase 2	Cytoplasm.	44.7673	8.54346	7	4	8	6	5	4	3	3	2	4.57091	4.10866	6.4501	2.63112	2.26901	2.60158	2.90967	3.21086	2.55536	5.04322	2.50057	2.89196	0.646127	0.00897677	0.525822	0.0232077	-0.120306	0.153397
P07237	Protein disulfide-isomerase	Endoplasmic reticulum lumen. Melanosome. Cell membrane. Peripheral membrane protein.	57.0807	4.86865	60	33	45	62	59	32	34	25	23	32.1609	27.8244	29.7825	22.3179	21.9782	17.0844	27.0691	21.9641	24.1225	29.9226	20.4602	24.3852	0.50721	0.0160132	0.274848	0.0483154	-0.232362	0.165188
P07305	Histone H1.0	Nucleus. Chromosome.	20.8502	10.8433	5	2	3	5	4	2	1	1	2	7.01793	4.41575	5.19915	4.71297	3.90177	2.79603	2.08477	2.30057	5.4927	5.54427	3.80359	3.29268	0.378437	0.135705	0.511384	0.147187	0.132947	0.551857
P07306	Asialoglycoprotein receptor 1	Membrane. Single-pass type II membrane protein. Secreted.	33.165	5.50342	5	6	3	9	8	9	1	1	0	4.67862	8.83149	3.4661	5.65556	5.20236	8.38808	1.38984	1.53371	0	5.65874	6.41533	0.974518	-0.135914	0.592833	1.36445	0.0263921	1.50036	0.0123307						+
P07307	Asialoglycoprotein receptor 2	Membrane. Single-pass type II membrane protein.	35.07	6.25244	1	0	2	1	1	0	0	0	1	0.875549	0	2.16213	0.587984	0.608475	0	0	0	1.71316	1.01256	0.39882	0.571053	0.328665	0.174386	0.228631	0.765011	-0.100035	0.229627
P07327	Alcohol dehydrogenase 1A	Cytoplasm.	39.8325	7.94287	58	51	51	66	67	46	22	20	16	42.1151	58.2525	45.7248	32.1839	33.8101	33.269	23.7274	23.8032	22.7325	48.6975	33.0877	23.421	0.530949	0.0186203	0.995891	0.00183752	0.464942	7.62457e-05
P07339	Cathepsin D	Lysosome. Melanosome. Secreted > extracellular space.	44.5236	6.53662	24	20	20	65	58	45	22	22	15	15.8619	20.7926	16.321	28.8498	26.64	29.623	21.5966	23.8321	19.3978	17.6585	28.3709	21.6088	-0.627538	0.00630662	-0.264174	0.119936	0.363365	0.0151873
P07355	Annexin A2	Secreted > extracellular space > extracellular matrix > basement membrane. Melanosome.	38.5798	7.75244	22	21	17	27	28	24	18	13	14	17.6711	26.5336	16.8602	14.5643	15.6301	19.201	21.4749	17.1151	22.0032	20.3549	16.4651	20.1978	0.275789	0.300214	0.0101796	0.965493	-0.265609	0.149643
P07384	Calpain-1 catalytic subunit	Cytoplasm. Cell membrane.	81.8382	5.66846	11	8	12	14	13	13	9	5	4	4.19503	4.79919	5.65062	3.58555	3.44547	4.93808	5.09804	3.12542	2.98483	4.88161	3.9897	3.7361	0.200262	0.219467	0.262677	0.20401	0.0624144	0.707245
P07437	Tubulin beta chain	Cytoplasm > cytoskeleton.	49.639	4.89404	81	37	66	68	76	60	18	15	18	49.6756	35.6939	49.9774	28.0061	32.3917	36.6506	16.3964	15.078	21.5997	45.1156	32.3495	17.6914	0.455918	0.0736853	1.25864	0.00382399	0.802724	0.0103
P07585	Decorin	Secreted > extracellular space > extracellular matrix.	39.7218	8.54346	0	0	0	1	0	2	2	0	1	0	0	0	0.509368	0	1.51095	2.25317	0	1.4841	0	0.673438	1.24576	-0.418696	0.614697	-0.698555	0.0449541	-0.279859	0.330921
P07602	Proactivator polypeptide	Lysosome. Secreted.	58.0739	5.17334	2	1	2	13	7	6	0	1	2	1.0393	0.817419	1.28325	4.53668	2.52796	3.10551	0	0.851737	2.03356	1.04666	3.39005	0.961765	-0.823072	0.00568972	0.040769	0.849875	0.863841	0.0504614
P07686	Beta-hexosaminidase subunit beta	Lysosome.	63.0712	6.75635	1	0	1	5	8	5	1	2	1	0.48974	0	0.604697	1.64445	2.72282	2.43898	0.727418	1.60543	0.95826	0.364813	2.26875	1.09704	-0.852088	0.00128921	-0.389163	0.06731	0.462925	0.0523361
P07711	Cathepsin L1	Lysosome.	37.5397	5.45264	0	1	1	1	2	2	0	0	0	0	1.28627	1.00964	0.549138	1.13655	1.62892	0	0	0	0.765304	1.10487	0	-0.167094	0.57518	0.467438	0.309896	0.634532	0.0599745
P07737	Profilin-1	Cytoplasm > cytoskeleton.	15.0446	8.26514	30	17	31	25	27	22	15	12	10	58.3491	52.0112	74.4469	32.6541	36.4955	42.6194	43.3333	38.2551	38.0566	61.6024	37.2563	39.8817	0.696155	0.0191069	0.602761	0.0202507	-0.0933939	0.45824
P07738	Bisphosphoglycerate mutase		29.9865	6.53662	5	2	4	2	2	4	3	2	2	5.25667	3.30755	5.19246	1.41207	1.46128	4.18864	4.68469	3.44641	4.11423	4.58556	2.354	4.08177	0.596965	0.114105	0.114814	0.593312	-0.482151	0.138264
P07741	Adenine phosphoribosyltransferase	Cytoplasm.	19.5954	6.02393	11	11	16	11	11	13	15	14	16	16.6403	26.1756	29.8855	11.175	11.5644	19.5877	33.7037	34.713	47.3593	24.2338	14.109	38.592	0.703556	0.0979118	-0.62977	0.0810215	-1.33333	0.0082891
P07814	Bifunctional glutamate/proline--tRNA ligase	Cytoplasm.	170.483	7.32764	3	2	1	2	0	0	0	0	1	0.540269	0.566571	0.222362	0.241882	0	0	0	0	0.352376	0.443067	0.0806275	0.117459	0.231675	0.185881	0.20636	0.78725	-0.0253151	0.0170463
P07858	Cathepsin B	Lysosome. Melanosome. Secreted > extracellular space.	37.7968	6.30322	11	8	11	29	27	29	4	6	5	8.83555	10.108	10.9095	15.6432	15.0719	23.2013	4.77221	7.89929	7.85829	9.95103	17.9721	6.84326	-0.74085	0.0190231	0.434484	0.0898162	1.17533	0.0109527
P07900	Heat shock protein HSP 90-alpha	Cytoplasm. Melanosome.	84.6067	5.021	77	47	66	66	62	59	43	41	35	28.6431	27.5019	30.3142	16.4877	16.0282	21.8602	23.7584	24.9982	25.475	28.8197	18.1253	24.7439	0.614841	0.0100894	0.204645	0.0122972	-0.410196	0.0338482
P07902	Galactose-1-phosphate uridylyltransferase		43.3356	6.99072	13	7	12	12	12	10	2	2	2	9.33996	7.91106	10.6452	5.78986	5.99163	7.15606	2.13427	2.3552	2.81157	9.29875	6.31252	2.43368	0.442805	0.0236783	1.34959	0.00034103	0.906781	0.000779661
P07910	Heterogeneous nuclear ribonucleoproteins C1/C2	Nucleus.	33.6495	5.08447	18	21	15	6	5	3	4	5	1	16.0174	29.395	16.481	3.58555	3.09209	2.65897	5.28686	7.29265	1.74115	20.6311	3.1122	4.77355	2.14629	0.00100106	1.74032	0.029365	-0.405968	0.568785	+
P07919	Cytochrome b-c1 complex subunit 6, mitochondrial	Mitochondrion inner membrane.	10.7319	4.43701	2	4	3	10	10	8	0	0	0	5.98452	18.8276	11.0839	20.0948	20.7951	23.843	0	0	0	11.9653	21.5777	0	-0.755572	0.10788	2.80378	0.00110995	3.55935	3.7873e-05						+
P07954	Fumarate hydratase, mitochondrial	Mitochondrion. Cytoplasm.	54.6022	8.76318	10	7	11	13	11	11	5	4	2	5.33913	5.879	7.25162	4.66122	4.08155	5.84973	3.96514	3.50047	2.08938	6.15659	4.86417	3.185	0.248881	0.160404	0.653622	0.0335197	0.404741	0.114169
P07996	Thrombospondin-1	Endoplasmic reticulum. Sarcoplasmic reticulum.	129.3	4.94482	1	1	6	5	2	5	2	2	2	0.232731	0.366092	1.72416	0.781466	0.32348	1.15904	0.691358	0.762923	0.910756	0.774328	0.754661	0.788346	0.0102638	0.763394	-0.00727087	0.553646	-0.0175347	0.691226
P08107	Heat shock 70 kDa protein 1A/1B	Cytoplasm.	70.009	5.65576	105	93	114	123	129	85	58	58	51	44.6038	62.1442	59.7943	35.0892	38.0833	35.9645	36.5956	40.3837	42.3907	55.5141	36.379	39.79	0.583599	0.0184723	0.460758	0.0458137	-0.122841	0.149323
P08123	Collagen alpha-2(I) chain	Secreted > extracellular space > extracellular matrix.	129.235	8.95361	33	18	18	14	12	9	8	11	9	6.57815	5.64414	4.43031	1.87415	1.66239	1.78692	2.36864	3.594	3.51035	5.55087	1.77449	3.15766	1.00036	0.000717505	0.549925	0.0328443	-0.450437	0.0159834
P08133	Annexin A6	Cytoplasm. Melanosome.	75.8256	5.60498	38	36	38	60	59	35	36	33	31	15.3748	22.912	18.9837	16.3028	16.5898	14.1048	21.6345	21.8844	24.5417	19.0902	15.6658	22.6869	0.255614	0.21225	-0.227173	0.205844	-0.482787	0.0047272
P08195	4F2 cell-surface antigen heavy chain	Apical cell membrane. Single-pass type II membrane protein. Melanosome.	67.9517	5.0083	0	2	1	4	4	4	5	3	3	0	1.35977	0.533669	1.16104	1.2015	1.722	3.20988	2.12529	2.53711	0.631146	1.36151	2.62409	-0.353418	0.198633	-0.813478	0.0698633	-0.46006	0.0192571
P08236	Beta-glucuronidase	Lysosome.	74.6847	7.02002	1	1	0	9	9	5	5	5	1	0.418273	0.657953	0	2.52806	2.61616	2.08306	3.10633	3.42788	0.818421	0.358742	2.4091	2.45088	-0.902465	0.00707674	-0.916072	0.0436965	-0.0136074	0.760286
P08238	Heat shock protein HSP 90-beta	Cytoplasm. Melanosome.	83.2121	5.03369	71	44	61	62	61	55	37	35	29	26.703	26.0309	28.3272	15.6595	15.9439	20.6033	20.6691	21.5758	21.3411	27.0204	17.4023	21.1953	0.580843	0.00828454	0.323232	0.00100125	-0.257611	0.083827
P08240	Signal recognition particle receptor subunit alpha	Endoplasmic reticulum membrane. Peripheral membrane protein.	69.7672	8.95361	0	0	0	0	2	0	0	0	0	0	0	0	0	0.593215	0	0	0	0	0	0.197738	0	-0.13602	0.815055	0	0.132486	0.13602	0.253724
P08246	Neutrophil elastase		28.4998	9.34912	10	9	0	17	20	18	8	9	9	10.1983	14.438	0	11.643	14.175	18.2841	12.1182	15.0442	17.9593	8.21211	14.7007	15.0405	-0.709626	0.319587	-0.73869	0.310676	-0.029064	0.882848
P08263	Glutathione S-transferase A1	Cytoplasm.	25.6147	8.88037	51	36	21	73	83	44	35	35	30	62.5544	69.4585	31.8038	60.1307	70.7503	53.7543	63.7638	70.3642	71.999	54.6056	61.5451	68.709	-0.166836	0.549865	-0.320949	0.316768	-0.154113	0.260974
P08294	Extracellular superoxide dismutase [Cu-Zn]	Secreted > extracellular space.	25.8347	6.60986	0	0	1	0	1	2	1	1	1	0	0	1.40088	0	0.788482	2.26012	1.68519	1.85962	2.21997	0.466961	1.0162	1.92159	-0.289998	0.905044	-0.668705	0.064782	-0.378707	0.254149
P08311	Cathepsin G	Cell surface.	28.8191	11.1948	8	7	9	28	27	24	17	18	18	8.54261	11.758	11.8663	20.0791	20.0367	25.5261	26.963	31.5042	37.6089	10.7223	21.8806	32.0254	-0.908481	0.00596064	-1.41925	0.00162478	-0.510769	0.0391942
P08319	Alcohol dehydrogenase 4	Cytoplasm.	40.1957	7.94287	38	23	29	35	34	22	13	11	8	27.2296	25.9251	25.6583	16.8427	16.9316	15.7019	13.8363	12.9195	11.2167	26.271	16.4921	12.6575	0.612415	0.000106388	0.947684	0.000339778	0.335269	0.0156898
P08397	Porphobilinogen deaminase	Cytoplasm.	39.3056	7.18115	0	0	1	0	1	1	0	0	0	0	0	0.931334	0	0.524199	0.751287	0	0	0	0.310445	0.425162	0	-0.0699105	0.983245	0.208171	0.703513	0.278081	0.752624
P08559	Pyruvate dehydrogenase E1 component subunit alpha, somatic form, mitochondrial	Mitochondrion matrix.	43.2676	8.06006	2	3	4	5	4	2	2	3	1	1.39639	3.29483	3.44832	2.3444	1.94088	1.39084	2.07407	3.43315	1.36613	2.71318	1.89204	2.29112	0.276174	0.407452	0.135346	0.702177	-0.140828	0.66498
P08571	Monocyte differentiation antigen CD14	Cell membrane. Lipid-anchor > GPI-anchor.	40.0507	6.22705	3	4	3	10	8	6	8	3	4	2.17837	4.56883	2.68969	4.87635	4.03703	4.33943	8.62815	3.57048	5.68312	3.14563	4.4176	5.96058	-0.318688	0.163731	-0.629527	0.136676	-0.310839	0.410797
P08572	Collagen alpha-2(IV) chain	Secreted > extracellular space > extracellular matrix > basement membrane.	167.449	8.66064	2	4	2	2	2	1	0	0	0	0.318102	1.00076	0.392771	0.213625	0.22107	0.15842	0	0	0	0.570546	0.197705	0	0.226077	0.0631361	0.362075	0.655804	0.135998	0.00441409
P08574	Cytochrome c1, heme protein, mitochondrial	Mitochondrion inner membrane. Single-pass membrane protein. Intermembrane side.	35.399	8.99756	2	3	5	6	7	10	5	4	5	1.67567	3.95379	5.17249	3.37593	4.07585	8.34507	6.22222	5.49305	8.19681	3.60065	5.26562	6.63736	-0.375491	0.409183	-0.624996	0.123509	-0.249505	0.377731
P08579	U2 small nuclear ribonucleoprotein B''	Nucleus.	25.4701	9.71533	2	1	0	2	2	0	0	1	0	2.42041	1.90368	0	1.62545	1.6821	0	0	1.9836	0	1.44136	1.10252	0.6612	0.149541	0.695488	0.370902	0.523206	0.221361	0.853746
P08603	Complement factor H	Secreted.	139.005	6.60986	1	2	2	0	0	0	0	0	0	0.221199	0.695902	0.546242	0	0	0	0	0	0	0.487781	0	0	0.314859	0.313921	0.314859	0.855833	0	0.0564834
P08621	U1 small nuclear ribonucleoprotein 70 kDa	Nucleus. Nucleus speckle. Nucleus > nucleoplasm.	51.5258	9.93506	2	2	6	1	2	1	0	0	0	1.2462	1.96031	4.61618	0.418451	0.866067	0.620629	0	0	0	2.60756	0.635049	0	0.806174	0.0406942	1.204	0.0197964	0.39783	0.519076
P08648	Integrin alpha-5	Membrane. Single-pass type I membrane protein.	114.465	5.77002	2	1	6	9	8	8	4	3	5	0.519153	0.40832	1.92304	1.56889	1.44317	2.06837	1.54221	1.27639	2.53953	0.950171	1.69348	1.78604	-0.324181	0.174604	-0.359891	0.185662	-0.0357104	0.929879
P08670	Vimentin	Cytoplasm.	53.6191	5.12256	80	52	87	61	69	50	47	43	32	46.746	47.7962	62.7691	23.937	28.0199	29.1003	40.7916	41.1831	36.5866	52.4371	27.0191	39.5204	0.90759	0.00421608	0.390769	0.0544405	-0.516821	0.00569999
P08684	Cytochrome P450 3A4	Endoplasmic reticulum membrane. Single-pass membrane protein. Microsome membrane. Single-pass membrane protein.	57.3059	8.104	21	7	34	26	28	29	11	13	11	11.3682	5.96082	22.726	9.45217	10.534	15.6366	8.84471	11.5348	11.6515	13.3517	11.8743	10.677	0.145986	0.993426	0.276181	0.838469	0.130195	0.639175
P08727	Keratin, type I cytoskeletal 19		44.0791	5.13525	15	14	13	21	23	10	16	16	9	10.2111	14.9915	10.9269	9.60031	10.8811	6.78037	16.1778	17.8524	11.9878	12.0431	9.08724	15.3393	0.340965	0.195396	-0.304183	0.2232	-0.645148	0.046233
P08729	Keratin, type II cytoskeletal 7	Cytoplasm.	51.3543	5.47803	10	12	8	9	17	4	5	4	3	5.80588	10.9593	5.73495	3.5091	6.85929	2.31313	4.31178	3.80648	3.40805	7.50006	4.22717	3.8421	0.609358	0.176301	0.701448	0.0495107	0.0920897	0.996425
P08754	Guanine nucleotide-binding protein G(k) subunit alpha	Cytoplasm. Cell membrane. Cytoplasm > cytoskeleton > microtubule organizing center > centrosome.	40.5063	5.69385	2	1	3	2	3	3	0	0	0	1.53839	1.20996	2.84925	1.03312	1.60369	2.29843	0	0	0	1.86587	1.64508	0	0.0848416	0.764464	0.950793	0.0328467	0.865951	0.0384322
P08758	Annexin A5		35.9144	5.04639	22	21	24	40	37	37	18	20	17	18.7203	28.109	25.2159	22.8579	21.8804	31.3592	22.75	27.8944	28.3046	24.0151	25.3658	26.3163	-0.0730281	0.754185	-0.122287	0.512143	-0.0492588	0.751969
P08779	Keratin, type I cytoskeletal 16		51.2362	5.04639	4	5	4	46	33	15	10	11	4	2.30271	4.52777	2.84323	17.7837	13.2025	8.60089	8.55062	10.3793	4.50564	3.22457	13.1957	7.81186	-1.54028	0.00836936	-0.909214	0.0543068	0.631065	0.175857
P08833	Insulin-like growth factor-binding protein 1	Secreted.	27.8853	5.18604	2	2	1	0	0	1	0	0	0	2.10267	3.30755	1.29811	0	0	1.04716	0	0	0	2.23611	0.349054	0	0.85066	0.0376242	1.08274	0.013206	0.23208	0.672661
P08865	40S ribosomal protein SA	Cell membrane. Cytoplasm. Nucleus.	32.8334	4.86865	23	22	17	30	25	25	22	21	21	21.2298	31.9431	19.3749	18.5962	16.0369	22.9843	30.162	31.7712	37.9276	24.1826	19.2058	33.2869	0.304148	0.307981	-0.430525	0.114622	-0.734673	0.0113744
P08F94	Fibrocystin	Membrane. Single-pass type I membrane protein. Cytoplasm > cytoskeleton > cilium basal body. Cell projection > cilium. Cytoplasm > cytoskeleton > spindle. Cytoplasm > cytoskeleton > microtubule organizing center > centrosome.	446.418	6.56592	0	0	0	0	0	0	0	1	0	0	0	0	0	0	0	0	0.109551	0	0	0	0.0365169	0	0.678142	-0.0261038	0.665581	-0.0261038	0.548325
P09012	U1 small nuclear ribonucleoprotein A	Nucleus.	31.2592	9.83252	3	1	0	2	1	2	1	1	0	2.89676	1.51889	0	1.2969	0.671049	1.92351	1.4342	1.58266	0	1.47188	1.29715	1.00562	0.0744982	0.959478	0.208056	0.999504	0.133558	0.930268
P09110	3-ketoacyl-CoA thiolase, peroxisomal	Peroxisome.	44.2639	8.44092	30	27	42	46	39	57	34	24	23	19.2662	27.2756	33.304	19.8389	17.4061	36.4605	32.4319	25.2628	28.9015	26.6153	24.5685	28.8654	0.107067	0.713414	-0.109206	0.596439	-0.216273	0.428039
P09210	Glutathione S-transferase A2	Cytoplasm.	25.6476	8.5874	47	37	19	66	77	41	35	35	30	57.6482	71.3879	28.7749	54.3647	65.6358	50.0892	63.7638	70.3642	71.999	52.6036	56.6966	68.709	-0.104279	0.656127	-0.372896	0.293409	-0.268617	0.0891136
P09211	Glutathione S-transferase P	Cytoplasm. Mitochondrion. Nucleus.	23.341	5.64307	4	2	4	7	6	3	4	2	4	5.18658	4.07931	6.40403	6.09544	5.40674	3.8745	7.70371	4.25057	10.1484	5.22331	5.12556	7.36757	0.0196571	0.921291	-0.375015	0.35767	-0.394672	0.333863
P09327	Villin-1	Cytoplasm > cytoskeleton. Cell projection > lamellipodium. Cell projection > ruffle. Cell projection > microvillus. Cell projection > filopodium tip. Cell projection > filopodium.	92.6367	6.39209	11	7	10	4	8	4	1	0	2	3.62183	3.6255	4.06544	0.884465	1.83058	1.3118	0.48905	0	1.28849	3.77092	1.34228	0.592515	0.787969	0.00733716	1.15445	0.00633546	0.36648	0.169036
P09382	Galectin-1	Secreted > extracellular space > extracellular matrix.	14.7062	5.50342	2	2	3	8	8	7	5	4	4	4.03401	6.34559	7.47137	10.8363	11.214	14.063	14.9794	13.224	15.7864	5.95032	12.0378	14.6633	-0.820227	0.0223619	-1.06759	0.00828483	-0.24736	0.106933
P09417	Dihydropteridine reductase		25.773	7.37158	7	5	3	12	7	13	8	8	7	7.81176	8.7772	4.13375	8.99327	5.42889	14.45	13.2605	14.6331	15.285	6.90757	9.62404	14.3929	-0.384008	0.454005	-0.879965	0.0301582	-0.495957	0.169214
P09429	High mobility group protein B1	Nucleus. Chromosome.	24.8782	5.74463	9	7	10	6	6	3	2	1	0	11.3984	13.9455	15.6378	5.10316	5.281	3.78439	3.76227	2.07586	0	13.6606	4.72285	1.94604	1.21999	0.00162782	1.98866	0.0124735	0.768665	0.115461	+
P09455	Retinol-binding protein 1	Cytoplasm.	15.8399	5.10986	2	0	0	4	6	3	1	2	1	4.03401	0	0	5.41817	8.41048	6.02699	2.99589	6.612	3.94661	1.34467	6.61855	4.51816	-1.36558	0.0670217	-0.962602	0.119879	0.402978	0.19201
P09467	Fructose-1,6-bisphosphatase 1		36.8188	6.99072	8	6	16	26	23	31	13	13	9	6.44487	7.60344	15.9153	14.0664	12.877	24.8747	15.5556	17.1658	14.1868	9.98789	17.2727	15.636	-0.684981	0.166472	-0.556949	0.136469	0.128032	0.799994
P09488	Glutathione S-transferase Mu 1	Cytoplasm.	25.6951	6.69775	1	1	1	5	1	1	2	0	1	1.24906	1.9648	1.54226	4.19411	0.868054	1.2441	3.7105	0	2.444	1.58537	2.10209	2.0515	-0.194235	0.909438	-0.176333	0.978638	0.0179023	0.928678
P09493	Tropomyosin alpha-1 chain	Cytoplasm > cytoskeleton.	32.6887	4.7417	19	12	20	9	12	8	14	8	7	18.217	18.0983	23.6769	5.79496	7.99588	7.63985	19.9374	12.5721	13.1322	19.9974	7.14356	15.2139	1.2665	0.00153309	0.353758	0.168698	-0.912747	0.0139932
P09496	Clathrin light chain A	Cytoplasmic vesicle membrane. Peripheral membrane protein. Cytoplasmic side. Membrane > coated pit. Peripheral membrane protein. Cytoplasmic side.	27.06	4.51318	5	1	2	4	4	4	6	5	4	5.48983	1.72713	2.71138	2.9494	3.05219	4.37443	9.78495	8.99818	8.59343	3.30945	3.45867	9.12552	-0.039989	0.712632	-1.06724	0.0291361	-1.02725	0.0017062			+
P09497	Clathrin light chain B	Cytoplasmic vesicle membrane. Peripheral membrane protein. Cytoplasmic side. Membrane > coated pit. Peripheral membrane protein. Cytoplasmic side.	25.1751	4.64014	0	0	0	0	2	0	0	0	0	0	0	0	0	1.65271	0	0	0	0	0	0.550905	0	-0.351009	0.720829	0	0.009341	0.351009	0.570304
P09525	Annexin A4		35.8601	6.12549	27	15	24	53	47	45	23	23	20	23.047	20.1408	25.2949	30.3816	27.8811	38.2591	29.1606	32.1791	33.4039	22.8276	32.174	31.5812	-0.460955	0.0426212	-0.435711	0.0134817	0.0252442	0.919058
P09601	Heme oxygenase 1	Microsome. Endoplasmic reticulum membrane. Peripheral membrane protein. Cytoplasmic side.	32.798	8.25049	3	2	4	5	6	8	7	8	10	2.83641	2.9745	4.66961	3.17471	3.94241	7.53374	9.83025	12.3975	18.4997	3.4935	4.88362	13.5758	-0.32544	0.393286	-1.50351	0.00519709	-1.17807	0.0293438			+
P09622	Dihydrolipoyl dehydrogenase, mitochondrial	Mitochondrion matrix.	54.143	7.85498	12	9	9	6	13	3	1	1	1	6.41954	7.57357	5.9448	2.15556	4.83313	1.59851	0.794586	0.876837	1.04674	6.64597	2.8624	0.906056	0.830359	0.0481292	1.57297	5.01349e-05	0.742607	0.0374507
P09651	Heterogeneous nuclear ribonucleoprotein A1	Nucleus. Cytoplasm.	38.7231	9.12939	14	7	4	11	11	7	7	4	4	10.2477	8.05992	3.61518	5.40724	5.59568	5.1035	7.61052	4.79903	5.72895	7.3076	5.36881	6.04617	0.336977	0.525152	0.210107	0.746659	-0.12687	0.500692
P09661	U2 small nuclear ribonucleoprotein A'	Nucleus.	28.3981	8.6167	0	0	0	2	2	3	3	2	2	0	0	0	1.43422	1.4842	3.19076	4.75817	3.50047	4.17876	0	2.03639	4.1458	-1.01307	0.00973005	-1.6196	0.00126984	-0.606534	0.0481808				+
P09669	Cytochrome c oxidase subunit 6C	Mitochondrion inner membrane.	8.77569	10.3892	4	2	2	5	4	5	2	2	2	14.5224	11.4221	8.96564	12.1909	10.0926	18.081	10.7852	11.9016	14.2078	11.6367	13.4548	12.2982	-0.18056	0.576542	-0.0683369	0.694292	0.112223	0.744627
P09874	Poly [ADP-ribose] polymerase 1	Nucleus. Nucleus > nucleolus.	113.012	8.88037	4	2	7	1	0	2	0	0	1	1.07414	0.844827	2.32099	0.180338	0	0.53494	0	0	0.525436	1.41332	0.238426	0.175145	0.608691	0.0281534	0.650064	0.0289978	0.0413729	0.243821
P09913	Interferon-induced protein with tetratricopeptide repeats 2	Cytoplasm. Endoplasmic reticulum.	54.5975	6.75635	1	0	0	0	0	0	0	0	0	0.576898	0	0	0	0	0	0	0	0	0.192299	0	0	0.132445	0.00318672	0.132445	0.275046	0	0.014688
P09960	Leukotriene A-4 hydrolase	Cytoplasm.	69.2412	6.17627	4	4	2	9	9	9	1	1	2	1.78262	2.80411	1.10053	2.69356	2.78743	3.99498	0.661939	0.730458	1.744	1.89575	3.15866	1.04547	-0.405094	0.130684	0.355239	0.201547	0.760333	0.0231887
P09972	Fructose-bisphosphate aldolase C		39.4312	6.87354	11	10	10	22	22	12	8	5	5	8.22871	11.7672	9.23658	11.0522	11.4373	8.94114	8.88889	6.13063	7.31858	9.74418	10.4769	7.44603	-0.0873112	0.582217	0.314165	0.147943	0.401476	0.058227
P0C0L4	Complement C4-A	Secreted.	192.664	7.07861	11	8	15	7	13	14	4	4	2	1.71746	1.9648	2.89173	0.733969	1.41059	2.17718	0.927625	1.02365	0.611	2.19133	1.44058	0.854091	0.284757	0.238077	0.554377	0.0133384	0.26962	0.26968
P0C0S5	Histone H2A.Z	Nucleus. Chromosome.	13.5446	10.5796	42	41	22	60	54	39	42	37	37	89.347	137.199	57.7864	85.7171	79.8338	82.6357	132.708	129.011	154.01	94.7773	82.7289	138.577	0.191815	0.779255	-0.538616	0.161649	-0.730432	0.000940008
P0C617	Olfactory receptor 5AL1	Cell membrane. Multi-pass membrane protein.	36.7912	7.59131	0	0	0	0	0	1	0	0	0	0	0	0	0	0	0.826874	0	0	0	0	0.275625	0	-0.186263	0.740179	0	0.504217	0.186263	0.791548
P0C7P0	CDGSH iron-sulfur domain-containing protein 3, mitochondrial	Mitochondrion.	14.2064	10.5503	0	0	0	1	1	0	0	0	0	0	0	0	1.43987	1.49005	0	0	0	0	0	0.976637	0	-0.573683	0.0738523	0	0.00507498	0.573683	0.563311
P0CG05	Ig lambda-2 chain C regions		11.2865	7.23975	6	1	1	10	7	5	1	0	0	15.413	4.04082	3.17181	17.2512	12.4967	12.7931	3.81551	0	0	7.54186	14.1804	1.27184	-0.761901	0.155199	1.54417	0.102504	2.30607	0.0169629
P0CG39	POTE ankyrin domain family member J		117.315	5.97314	46	25	24	58	49	22	22	22	19	12.0671	10.3162	7.77368	10.2178	8.93309	5.74829	8.57204	9.45936	9.75246	10.0523	8.29972	9.26129	0.226703	0.398705	0.0979366	0.642919	-0.128767	0.485287
P0CW22	40S ribosomal protein S17-like		15.5404	9.84717	2	0	5	8	8	4	1	1	0	4.03401	0	12.4523	10.8363	11.214	8.03599	2.99589	3.306	0	5.49543	10.0288	2.10063	-0.682405	0.277623	0.870166	0.724091	1.55257	0.0648603
P0DM35	Metallothionein 1H-like protein 1		6.08941	8.30908	1	8	0	1	0	2	0	0	0	4.46386	56.1741	0	2.99776	0	8.89228	0	0	0	20.2126	3.96335	0	1.89719	0.703528	3.47331	0.22696	1.57612	0.203568
P10109	Adrenodoxin, mitochondrial	Mitochondrion matrix.	19.3806	5.8335	3	0	0	3	3	0	2	1	1	4.4396	0	0	2.98146	3.08537	0	4.39614	2.4256	2.89561	1.47987	2.02228	3.23911	-0.20898	0.516514	-0.590291	0.189516	-0.381311	0.366985
P10153	Non-secretory ribonuclease	Lysosome. Cytoplasmic granule.	18.3421	8.73389	4	1	10	5	6	6	6	3	1	6.76511	2.66042	20.8827	5.67898	7.05226	10.1074	15.0725	8.31633	3.30927	10.1027	7.61287	8.89936	0.332295	0.970039	0.151091	0.966744	-0.181203	0.98706
P10155	60 kDa SS-A/Ro ribonucleoprotein	Cytoplasm.	60.6312	8.03076	1	1	0	0	0	2	0	0	2	0.506126	0.796148	0	0	0	1.00823	0	0	1.98064	0.434091	0.336078	0.660214	0.0592949	0.450906	-0.128159	0.519558	-0.187454	0.310539
P10253	Lysosomal alpha-glucosidase	Lysosome. Lysosome membrane.	105.257	5.99854	7	4	5	21	27	20	15	13	11	2.00217	1.79969	1.76582	4.03374	5.36698	5.69779	6.37255	6.09457	6.15621	1.8559	5.03284	6.20778	-0.867041	0.000958675	-1.08993	8.15987e-06	-0.222885	0.109231
P10412	Histone H1.4	Nucleus. Chromosome.	21.852	11.0337	42	34	34	34	38	27	20	18	15	52.2211	66.4983	52.1972	28.3897	32.8354	33.4374	36.9356	36.683	36.4926	56.9722	31.5542	36.7037	0.813543	0.00360343	0.607562	0.0058271	-0.20598	0.0414313
P10515	Dihydrolipoyllysine-residue acetyltransferase component of pyruvate dehydrogenase complex, mitochondrial	Mitochondrion matrix.	68.9531	7.84033	1	0	2	0	0	1	0	0	0	0.420859	0	1.03929	0	0	0.419188	0	0	0	0.486718	0.139729	0	0.216814	0.537446	0.314243	0.709809	0.0974283	0.801291
P10586	Receptor-type tyrosine-protein phosphatase F	Membrane. Single-pass type I membrane protein.	212.744	6.30322	0	0	1	0	0	0	0	0	0	0	0	0.176304	0	0	0	0	0	0	0.058768	0	0	0.0417813	0.370797	0.0417813	0.0800334	0	0.0419987
P10599	Thioredoxin	Nucleus. Cytoplasm. Secreted.	11.7297	4.91943	3	3	8	5	6	5	4	3	3	7.77988	12.2379	25.6161	8.70777	10.8135	12.915	15.4074	12.7517	15.2226	15.2113	10.8121	14.4606	0.425853	0.560148	0.064341	0.856485	-0.361512	0.0812085
P10606	Cytochrome c oxidase subunit 5B, mitochondrial	Mitochondrion inner membrane.	13.6869	8.80713	9	4	4	5	6	6	4	5	4	18.9974	13.2815	10.4252	7.08772	8.80166	12.6146	12.5409	17.2988	16.5207	14.2347	9.50134	15.4535	0.497276	0.17205	-0.104437	0.635227	-0.601713	0.0612923
P10619	Lysosomal protective protein	Lysosome.	54.4311	6.60986	0	1	0	13	5	4	3	2	1	0	0.892349	0	4.95254	1.97121	2.26012	2.52778	1.85962	1.10998	0.29745	3.06129	1.83246	-1.13947	0.0232043	-0.738238	0.0476277	0.401234	0.268349
P10620	Microsomal glutathione S-transferase 1	Microsome. Mitochondrion outer membrane. Peripheral membrane protein. Endoplasmic reticulum membrane. Multi-pass membrane protein.	17.5872	9.39307	2	1	2	12	15	5	5	5	6	3.51349	2.7634	4.33821	14.1571	18.3131	8.74886	13.0466	14.3971	20.6242	3.53837	13.7397	16.0226	-1.50688	0.00625903	-1.70228	0.00138468	-0.195401	0.526286				+
P10635	Cytochrome P450 2D6	Endoplasmic reticulum membrane. Peripheral membrane protein. Microsome membrane. Peripheral membrane protein.	55.7341	7.25439	14	5	16	13	16	16	11	8	9	7.6703	4.30913	10.8237	4.78314	6.0921	8.73126	8.95149	7.18406	9.64815	7.60105	6.5355	8.59457	0.169717	0.740918	-0.142061	0.55181	-0.311778	0.20401
P10644	cAMP-dependent protein kinase type I-alpha regulatory subunit	Cell membrane.	42.955	5.35107	2	0	2	1	2	1	1	0	1	1.42937	0	1.76489	0.479956	0.993363	0.71185	1.06153	0	1.39841	1.06475	0.72839	0.81998	0.167722	0.485654	0.120087	0.932118	-0.0476352	0.352814
P10768	S-formylglutathione hydrolase	Cytoplasm. Cytoplasmic vesicle.	31.4425	7.02002	4	2	2	5	6	3	2	1	1	3.86235	3.03778	2.38448	3.24225	4.02629	2.88526	2.8684	1.58266	1.88933	3.09487	3.3846	2.11346	-0.0797944	0.591254	0.308691	0.154209	0.388486	0.0706218
P10809	60 kDa heat shock protein, mitochondrial	Mitochondrion matrix.	61.0164	5.87158	60	45	48	63	58	49	20	18	20	28.5126	33.6383	28.1643	20.1054	19.1548	23.1929	14.1167	14.0202	18.5966	30.1051	20.8177	15.5778	0.49265	0.0104259	0.869043	0.00369463	0.376393	0.0539285
P10909	Clusterin	Secreted. Nucleus. Cytoplasm. Mitochondrion membrane. Peripheral membrane protein. Cytoplasmic side. Cytoplasm > cytosol. Microsome. Endoplasmic reticulum. Cytoplasmic vesicle > secretory vesicle > chromaffin granule.	52.461	6.26514	4	5	3	6	6	5	2	3	5	2.4258	4.76979	2.2464	2.4436	2.52876	3.02021	1.80153	2.98203	5.9331	3.14733	2.66419	3.57222	0.142197	0.679251	-0.114428	0.879284	-0.256625	0.638559
P11021	78 kDa glucose-regulated protein	Endoplasmic reticulum lumen. Melanosome. Cytoplasm.	72.2884	5.16064	169	141	171	143	141	107	87	72	65	70.3639	92.3458	87.9086	39.9838	40.7985	44.373	53.8023	49.135	52.9534	83.5394	41.7185	51.9636	0.968346	0.00153569	0.664604	0.00602426	-0.303743	0.00659677
P11047	Laminin subunit gamma-1	Secreted > extracellular space > extracellular matrix > basement membrane.	177.489	5.12256	0	0	1	0	0	0	0	0	0	0	0	0.208957	0	0	0	0	0	0	0.0696523	0	0	0.0493884	0.535053	0.0493884	0.3546	0	0.607464
P11117	Lysosomal acid phosphatase	Lysosome membrane. Single-pass membrane protein. Lumenal side. Lysosome lumen.	48.3135	6.7417	0	0	0	3	3	4	2	3	2	0	0	0	1.2969	1.3421	2.56468	1.91227	3.16532	2.51911	0	1.73456	2.53223	-0.900938	0.0159771	-1.18022	0.00502101	-0.279284	0.197697
P11142	Heat shock cognate 71 kDa protein	Cytoplasm. Melanosome. Nucleus > nucleolus.	70.8542	5.51611	80	65	73	81	80	56	45	44	42	33.7208	43.098	37.993	22.9287	23.4348	23.5109	28.1734	30.3988	34.6398	38.2706	23.2914	31.0707	0.671078	0.00231619	0.284175	0.090078	-0.386903	0.00947079
P11150	Hepatic triacylglycerol lipase	Secreted.	55.8787	9.0415	0	1	3	0	0	0	1	0	0	0	0.858372	2.02131	0	0	0	0.81051	0	0	0.959895	0	0.27017	0.565546	0.112579	0.382745	0.779852	-0.1828	0.0824176
P11166	Solute carrier family 2, facilitated glucose transporter member 1	Cell membrane. Multi-pass membrane protein. Melanosome.	54.0485	8.71924	2	1	2	3	3	3	6	3	4	1.10689	0.870584	1.36671	1.11502	1.15388	1.65375	4.93225	2.7214	4.33165	1.11473	1.30755	3.9951	-0.0866547	0.427624	-0.944676	0.00476853	-0.858022	0.00744876
P11168	Solute carrier family 2, facilitated glucose transporter member 2	Membrane. Multi-pass membrane protein.	57.4521	7.97217	6	7	4	12	13	7	10	9	7	3.11789	5.72193	2.5665	4.1877	4.69478	3.6231	7.71841	7.66563	7.11746	3.80211	4.16853	7.5005	-0.0883491	0.591384	-0.711426	0.0381845	-0.623077	0.00172038
P11171	Protein 4.1	Cytoplasm > cytoskeleton. Cytoplasm > cell cortex. Nucleus.	96.9573	5.57959	3	0	2	1	0	0	0	0	0	0.945471	0	0.778268	0.211647	0	0	0	0	0	0.57458	0.070549	0	0.314323	0.030438	0.364337	0.389272	0.0500134	0.0229231
P11172	Uridine 5'-monophosphate synthase		52.1886	7.23975	1	0	1	1	1	1	0	0	0	0.567283	0	0.700441	0.380965	0.394241	0.565031	0	0	0	0.422575	0.446745	0	-0.014323	0.757889	0.276541	0.579898	0.290864	0.197307
P11177	Pyruvate dehydrogenase E1 component subunit beta, mitochondrial	Mitochondrion matrix.	39.208	6.65381	4	0	8	3	2	2	0	0	0	3.03393	0	7.49218	1.5281	1.05424	1.51095	0	0	0	3.50871	1.36443	0	0.711352	0.460359	1.46171	0.130377	0.750362	0.0100674
P11182	Lipoamide acyltransferase component of branched-chain alpha-keto acid dehydrogenase complex, mitochondrial	Mitochondrion matrix.	53.4529	8.51416	1	1	1	0	0	0	0	0	0	0.564929	0.888646	0.697535	0	0	0	0	0	0	0.717036	0	0	0.442034	0.0301605	0.442034	0.0509834	0	0.479991
P11215	Integrin alpha-M	Membrane. Single-pass type I membrane protein.	127.099	7.2251	0	0	0	1	1	1	0	0	0	0	0	0	0.158735	0.164267	0.235429	0	0	0	0	0.186144	0	-0.128388	0.246094	0	0.0230572	0.128388	0.0113361
P11216	Glycogen phosphorylase, brain form		96.6345	6.85889	13	12	12	12	10	11	7	7	7	4.1991	6.09719	4.78593	2.60303	2.24479	3.53898	3.35838	3.70601	4.42414	5.02741	2.7956	3.82951	0.551281	0.0265497	0.269618	0.121054	-0.281663	0.10522
P11226	Mannose-binding protein C	Secreted.	26.127	5.49072	1	0	0	0	0	0	0	0	0	1.09797	0	0	0	0	0	0	0	0	0.365989	0	0	0.242443	0.123473	0.242443	0.907605	0	0.0502475
P11233	Ras-related protein Ral-A	Cell surface. Cell membrane. Lipid-anchor. Cytoplasmic side. Cleavage furrow. Midbody.	23.552	7.10791	1	0	0	2	2	0	0	0	0	1.32182	0	0	1.77537	1.83724	0	0	0	0	0.440608	1.2042	0	-0.392725	0.50101	0.28724	0.928719	0.679966	0.386943
P11277	Spectrin beta chain, erythrocytic	Cytoplasm > cytoskeleton. Cytoplasm > cell cortex.	246.316	5.2749	9	10	11	1	2	1	1	0	1	1.14678	2.00434	1.73062	0.08557	0.177104	0.126914	0.189258	0	0.249318	1.62724	0.129863	0.146192	0.768114	0.000691985	0.757095	0.000699541	-0.0110188	0.0556304
P11279	Lysosome-associated membrane glycoprotein 1	Cell membrane. Single-pass type I membrane protein. Endosome membrane. Single-pass type I membrane protein. Lysosome membrane. Single-pass type I membrane protein. Late endosome.	44.8538	8.74854	1	1	1	3	3	4	3	3	1	0.652987	1.02716	0.806263	1.31556	1.36141	2.60158	2.90967	3.21086	1.27768	0.828805	1.75952	2.46607	-0.410355	0.0494347	-0.658814	0.0322136	-0.248459	0.440783
P11310	Medium-chain specific acyl-CoA dehydrogenase, mitochondrial	Mitochondrion matrix.	46.5586	8.36768	8	7	14	19	15	11	12	12	10	5.17426	7.12183	11.1804	8.25273	6.74237	7.08637	11.5281	12.7214	12.6554	7.82551	7.36049	12.3016	0.0699487	0.952656	-0.541577	0.090391	-0.611525	0.00167849
P11413	Glucose-6-phosphate 1-dehydrogenase		59.219	6.84424	2	1	3	3	3	1	0	0	0	1.05746	0.831704	1.95851	1.06522	1.10234	0.52663	0	0	0	1.28256	0.898065	0	0.179731	0.385379	0.714821	0.0516512	0.53509	0.167217
P11498	Pyruvate carboxylase, mitochondrial	Mitochondrion matrix.	129.551	6.84424	86	77	84	53	60	45	36	34	29	19.879	27.9976	23.9743	8.22729	9.63849	10.3605	12.3599	12.8816	13.1163	23.9503	9.40876	12.7859	1.18561	0.0015058	0.811526	0.00354983	-0.374085	0.0114883
P11509	Cytochrome P450 2A6	Endoplasmic reticulum membrane. Peripheral membrane protein. Microsome membrane. Peripheral membrane protein.	56.4651	9.20264	2	0	0	1	0	1	0	0	0	1.10241	0	0	0.370168	0	0.549018	0	0	0	0.36747	0.306395	0	0.0377067	0.352702	0.243346	0.523211	0.20564	0.533382
P11586	C-1-tetrahydrofolate synthase, cytoplasmic	Cytoplasm.	101.495	7.29834	18	10	18	7	6	7	3	4	2	5.24206	4.58104	6.47252	1.36903	1.21435	2.03048	1.29768	1.90935	1.13966	5.43187	1.53795	1.4489	1.07081	0.00231358	1.10759	0.00193982	0.0367796	0.799636	+
P11678	Eosinophil peroxidase	Cytoplasmic granule.	80.9891	10.2866	15	10	18	60	65	47	23	25	24	5.7125	5.99059	8.46407	15.3452	17.2032	17.8281	13.0101	15.6052	17.8839	6.72239	16.7922	15.4998	-1.10734	0.00213907	-1.00454	0.00547648	0.102796	0.447016				+
P11712	Cytochrome P450 2C9	Endoplasmic reticulum membrane. Peripheral membrane protein. Microsome membrane. Peripheral membrane protein.	55.5918	7.91357	1	0	1	1	2	2	1	1	0	0.555705	0	0.686146	0.37319	0.772391	1.107	0.825397	0.910837	0	0.413951	0.75086	0.578745	-0.188486	0.427796	-0.0952727	0.305214	0.0932138	0.933315
P11717	Cation-independent mannose-6-phosphate receptor	Lysosome membrane. Single-pass type I membrane protein.	274.199	5.93506	0	0	2	3	3	1	2	1	0	0	0	0.269941	0.220229	0.227903	0.108878	0.324725	0.179169	0	0.0899804	0.18567	0.167965	-0.0645861	0.0557819	-0.0528518	0.291671	0.0117344	0.225181
P11766	Alcohol dehydrogenase class-3	Cytoplasm.	39.6984	7.48877	13	4	11	13	9	8	4	3	1	9.46482	4.58104	9.88858	6.3562	4.5538	5.80138	4.32561	3.58003	1.42458	7.97815	5.57046	3.11007	0.39839	0.309384	0.965428	0.0801212	0.567038	0.131136
P11940	Polyadenylate-binding protein 1	Cytoplasm. Nucleus.	70.6259	9.49561	7	5	18	2	4	2	5	3	4	2.99696	3.36735	9.51542	0.575041	1.19016	0.852876	3.1796	2.10524	3.3509	5.29325	0.872693	2.87858	1.34416	0.0158657	0.580101	0.287606	-0.764056	0.00902658
P12004	Proliferating cell nuclear antigen	Nucleus.	28.7503	4.69092	0	0	0	2	1	1	0	1	1	0	0	0	1.40125	0.725041	1.03914	0	1.71	2.04135	0	1.05514	1.25045	-0.61124	0.108483	-0.700639	0.129984	-0.0893998	0.758505
P12081	Histidine--tRNA ligase, cytoplasmic	Cytoplasm.	57.3742	5.88428	2	1	5	1	1	0	0	0	0	1.06992	0.841508	3.30267	0.35926	0.371779	0	0	0	0	1.73803	0.24368	0	0.736413	0.0303297	0.902279	0.0953943	0.165867	0.096169
P12109	Collagen alpha-1(VI) chain	Secreted > extracellular space > extracellular matrix.	108.462	5.42725	23	19	28	21	22	20	24	22	14	6.09222	7.91656	9.15752	3.73553	4.04979	5.27655	9.44228	9.55138	7.25593	7.7221	4.35396	8.74986	0.613612	0.0227686	-0.144979	0.429492	-0.758591	0.00700195
P12110	Collagen alpha-2(VI) chain	Secreted > extracellular space > extracellular matrix. Membrane. Peripheral membrane protein.	108.512	6.21436	17	21	15	17	21	15	10	10	10	4.54271	8.82716	4.94914	3.05071	3.89985	3.99237	3.96903	4.37988	5.22858	6.10634	3.64764	4.52583	0.521402	0.102252	0.312889	0.309205	-0.208513	0.140463
P12111	Collagen alpha-3(VI) chain	Secreted > extracellular space > extracellular matrix.	343.457	6.68311	115	100	108	88	96	88	65	49	45	9.85647	13.4821	11.4293	5.06514	5.71817	7.5124	8.27475	6.8836	7.54663	11.5893	6.09857	7.56833	0.746732	0.0117857	0.506132	0.0159948	-0.2406	0.151141
P12235	ADP/ATP translocase 1	Mitochondrion inner membrane. Multi-pass membrane protein.	33.0432	9.75928	4	3	0	19	22	11	11	9	7	3.65497	4.31202	0	11.6591	13.9704	10.0113	14.9292	13.4792	12.5153	2.65567	11.8803	13.6412	-1.57597	0.0893329	-1.74829	0.0736641	-0.172317	0.254656
P12236	ADP/ATP translocase 3	Mitochondrion inner membrane. Multi-pass membrane protein.	32.8452	9.74463	5	3	0	22	26	13	10	9	8	4.56872	4.31202	0	13.5	16.5105	11.8315	13.572	13.4792	14.3032	2.96025	13.9473	13.7848	-1.68483	0.114971	-1.67005	0.114327	0.0147822	0.980195
P12268	Inosine-5'-monophosphate dehydrogenase 2	Cytoplasm. Nucleus.	55.7696	6.90283	3	5	4	1	2	1	1	0	1	1.58927	4.16661	2.61643	0.355765	0.736326	0.527655	0.786857	0	1.03656	2.79077	0.539915	0.607806	0.915478	0.00990148	0.877422	0.0378748	-0.0380562	0.668426
P12429	Annexin A3		36.3527	5.92236	1	3	2	5	6	5	4	3	0	0.843021	3.97827	2.08181	2.8307	3.51521	4.19837	5.0086	4.14529	0	2.30103	3.51476	3.0513	-0.358615	0.268226	-0.231971	0.94118	0.126644	0.551172
P12694	2-oxoisovalerate dehydrogenase subunit alpha, mitochondrial	Mitochondrion matrix.	50.4392	8.26514	3	1	4	2	1	2	0	0	0	1.8357	0.962533	3.02213	0.821857	0.425249	1.21894	0	0	0	1.94012	0.822016	0	0.481514	0.135483	0.97824	0.0486131	0.496726	0.508723
P12724	Eosinophil cationic protein	Secreted.	18.3733	10.0229	2	3	0	7	6	3	2	2	2	3.4037	8.03114	0	8.00026	7.09634	5.08528	5.05556	5.57887	6.6599	3.81161	6.72729	5.76478	-0.586596	0.300987	-0.418007	0.350664	0.168589	0.415052
P12814	Alpha-actinin-1	Cytoplasm > cytoskeleton. Cytoplasm > myofibril > sarcomere > Z line. Cell membrane. Cell junction. Cell projection > ruffle.	102.993	5.41455	43	24	29	26	25	30	8	5	5	13.1264	11.5245	10.9306	5.33009	5.30369	9.12157	3.62731	2.50174	2.9865	11.8605	6.58512	3.03852	0.69107	0.0300631	1.45991	0.000338549	0.768839	0.023069
P12830	Cadherin-1	Cell junction. Cell membrane. Single-pass type I membrane protein. Endosome. Golgi apparatus > trans-Golgi network.	97.3959	4.729	0	2	1	2	2	3	2	3	1	0	0.971264	0.381192	0.414656	0.429106	0.922499	0.917108	1.51806	0.604073	0.450819	0.588753	1.01308	-0.0789938	0.718147	-0.297975	0.201499	-0.218982	0.218005
P12955	Xaa-Pro dipeptidase		54.5129	5.99854	1	0	0	0	0	3	2	2	2	0.552324	0	0	0	0	1.65039	1.64075	1.81059	2.16143	0.184108	0.550131	1.87092	-0.223527	0.955816	-0.825633	0.00653122	-0.602106	0.0991559
P12956	X-ray repair cross-complementing protein 6	Nucleus. Chromosome.	69.7991	6.63916	2	3	9	2	2	3	1	0	0	0.894239	2.10999	4.96865	0.600536	0.621464	1.33603	0.664113	0	0	2.65762	0.852677	0.221371	0.707277	0.155475	1.06814	0.0523657	0.360866	0.201423
P13010	X-ray repair cross-complementing protein 5	Nucleus. Nucleus > nucleolus. Chromosome.	82.6523	5.80811	4	1	6	3	0	0	0	0	0	1.48795	0.585147	2.75583	0.749439	0	0	0	0	0	1.60964	0.249813	0	0.682052	0.0915891	0.851857	0.229423	0.169805	0.637614
P13073	Cytochrome c oxidase subunit 4 isoform 1, mitochondrial	Mitochondrion inner membrane.	19.564	9.51025	7	4	5	5	6	6	2	3	2	11.2785	10.1379	9.94709	5.41015	6.71843	9.62892	4.78633	7.92266	6.30524	10.4545	7.2525	6.33807	0.428753	0.0851662	0.578882	0.0261436	0.150129	0.598605
P13164	Interferon-induced transmembrane protein 1	Cell membrane. Multi-pass membrane protein.	13.9553	7.92822	0	0	0	2	0	0	0	0	0	0	0	0	2.92581	0	0	0	0	0	0	0.97527	0	-0.573021	0.405052	0	0.23847	0.573021	0.735562
P13284	Gamma-interferon-inducible lysosomal thiol reductase	Secreted. Lysosome.	27.945	4.88135	0	0	0	0	0	1	0	0	0	0	0	0	0	0	1.08486	0	0	0	0	0.36162	0	-0.239777	0.417222	0	0.0861624	0.239777	0.870704
P13473	Lysosome-associated membrane glycoprotein 2	Cell membrane. Single-pass type I membrane protein. Endosome membrane. Single-pass type I membrane protein. Lysosome membrane. Single-pass type I membrane protein.	44.9323	5.63037	2	2	4	4	3	2	2	2	2	1.32827	2.0894	3.28011	1.78403	1.38465	1.323	1.9729	2.17712	2.59899	2.2326	1.49723	2.24967	0.275331	0.285228	-0.00580803	0.815656	-0.281139	0.029199
P13489	Ribonuclease inhibitor	Cytoplasm.	49.9411	4.81787	4	6	6	5	4	7	5	5	5	2.36265	5.57476	4.37586	1.98333	1.64196	4.11823	4.3866	4.84067	5.77866	4.10442	2.58117	5.00198	0.414138	0.269378	-0.197907	0.400447	-0.612046	0.0647177
P13498	Cytochrome b-245 light chain	Cell membrane.	20.9991	9.53955	1	0	0	1	1	0	0	1	0	1.39639	0	0	0.937759	0.97044	0	0	2.28877	0	0.465463	0.636066	0.762923	-0.0965283	0.815092	-0.164337	0.730455	-0.0678087	0.837017
P13535	Myosin-8	Cytoplasm > myofibril.	222.625	5.74463	0	0	1	0	0	0	0	0	0	0	0	0.173573	0	0	0	0	0	0	0.0578578	0	0	0.0411433	0.667099	0.0411433	0.401847	0	0.209988
P13639	Elongation factor 2	Cytoplasm.	95.277	6.82959	28	21	30	17	21	21	6	6	4	8.8861	10.4835	11.7557	3.62316	4.63164	6.63812	2.82828	3.12105	2.48388	10.3751	4.96431	2.81107	0.829388	0.0170521	1.36301	0.000239592	0.533622	0.0448183
P13645	Keratin, type I cytoskeletal 10		58.7917	5.21143	5	14	4	82	62	43	35	33	25	2.3313	10.2681	2.30282	25.676	20.0901	19.9696	24.239	25.2196	22.8079	4.96741	21.9119	24.0888	-1.77903	0.0256944	-1.90474	0.0206534	-0.125703	0.314547				+
P13647	Keratin, type II cytoskeletal 5		62.34	7.73779	7	2	7	29	16	10	4	4	2	3.23063	1.45196	3.98895	8.98819	5.13182	4.59686	2.742	3.02583	1.80608	2.89051	6.23895	2.52463	-0.752476	0.0947959	0.112184	0.841075	0.86466	0.0276811
P13667	Protein disulfide-isomerase A4	Endoplasmic reticulum lumen. Melanosome.	72.887	5.07178	48	28	35	32	30	24	13	11	11	20.2639	18.5941	18.244	9.07228	8.80166	10.0917	8.15159	7.61149	9.08638	19.034	9.32188	8.28315	0.893608	0.000169625	1.03244	0.000164401	0.138831	0.146331
P13688	Carcinoembryonic antigen-related cell adhesion molecule 1	Cell membrane. Single-pass type I membrane protein. Secreted.	57.5247	5.97314	0	0	0	1	1	1	2	2	2	0	0	0	0.347648	0.359764	0.515617	1.53781	1.697	2.02583	0	0.407676	1.75354	-0.267642	0.0774745	-0.908254	0.0005663	-0.640612	0.000604138
P13693	Translationally-controlled tumor protein	Cytoplasm.	19.5826	4.93213	4	0	3	4	5	4	0	0	1	6.33246	0	5.86416	4.25263	5.50104	6.30732	0	0	3.09763	4.06554	5.35366	1.03254	-0.277827	0.451792	1.00011	0.422702	1.27793	0.0486211
P13716	Delta-aminolevulinic acid dehydratase		36.2714	6.78564	9	3	6	12	10	13	2	3	2	7.42624	3.89389	6.11294	6.64957	5.73442	10.6842	2.45118	4.05736	3.22904	5.81102	7.6894	3.24586	-0.310896	0.357564	0.574332	0.0772436	0.885227	0.0234972
P13727	Bone marrow proteoglycan	Secreted. Cytoplasmic vesicle > secretory vesicle.	25.1893	6.75635	0	0	1	11	13	13	4	5	2	0	0	1.51447	9.06078	11.0814	15.8819	7.28729	10.052	4.79993	0.504822	12.008	7.37975	-2.48347	0.00971592	-1.90484	0.0173253	0.578633	0.135038				+
P13761	HLA class II histocompatibility antigen, DRB1-7 beta chain	Cell membrane. Single-pass type I membrane protein. Endoplasmic reticulum membrane. Single-pass type I membrane protein. Golgi apparatus > trans-Golgi network membrane. Single-pass type I membrane protein. Endosome membrane. Single-pass type I membrane protein. Lysosome membrane. Single-pass type I membrane protein. Late endosome membrane. Single-pass type I membrane protein.	29.803	7.44482	1	2	2	3	2	2	1	1	1	1.02367	3.22051	2.52791	2.06237	1.42283	2.03921	1.52047	1.67786	2.00298	2.25736	1.84147	1.73377	0.148302	0.77992	0.189327	0.672387	0.0410248	0.736985
P13796	Plastin-2	Cytoplasm > cytoskeleton. Cell junction. Cell projection. Cell projection > ruffle membrane. Peripheral membrane protein. Cytoplasmic side.	70.2439	5.42725	11	2	10	16	18	21	8	10	6	4.77712	1.36628	5.36223	4.66636	5.4326	9.08375	5.16038	7.11818	5.09849	3.83521	6.39424	5.79235	-0.524616	0.262504	-0.417275	0.283044	0.107341	0.778761
P13797	Plastin-3	Cytoplasm.	70.7662	5.60498	4	1	7	4	3	5	3	2	0	1.72886	0.679885	3.73569	1.16104	0.901123	2.1525	1.92593	1.41686	0	2.04814	1.40489	1.11426	0.249654	0.709538	0.378371	0.587079	0.128716	0.767837
P13798	Acylamino-acid-releasing enzyme	Cytoplasm.	81.1726	5.47803	7	4	6	10	10	8	2	4	5	2.60392	2.34059	2.75583	2.49813	2.58519	2.96409	1.10504	2.43885	3.63929	2.56678	2.68247	2.39439	-0.0360927	0.57173	0.0555128	0.638629	0.0916055	0.563166
P13804	Electron transfer flavoprotein subunit alpha, mitochondrial	Mitochondrion matrix.	35.0576	8.38232	18	16	18	30	31	18	6	4	2	14.7187	20.5803	18.1736	16.4742	17.6165	14.6603	7.28729	5.36108	3.19995	17.8242	16.2503	5.28277	0.119341	0.484447	1.4447	0.00824405	1.32536	0.00878374						+
P13861	cAMP-dependent protein kinase type II-alpha regulatory subunit	Cytoplasm. Cell membrane.	45.49	5.07178	1	2	5	5	8	7	3	2	3	0.673999	2.12043	4.16104	2.26316	3.74724	4.69926	3.0033	2.20946	3.95638	2.31849	3.56989	3.05638	-0.367122	0.330914	-0.227578	0.424658	0.139544	0.638034
P13929	Beta-enolase	Cytoplasm.	46.9573	7.7085	27	24	25	31	30	30	10	10	7	16.9401	23.6863	19.367	13.0616	13.0808	18.7476	9.319	10.2836	8.59343	19.9978	14.9633	9.39869	0.374939	0.128864	0.948491	0.00247334	0.573552	0.0258753
P13987	CD59 glycoprotein	Cell membrane. Lipid-anchor > GPI-anchor. Secreted.	14.1678	6.48096	0	0	0	2	2	0	0	0	0	0	0	0	2.85724	2.95681	0	0	0	0	0	1.93801	0	-0.977469	0.275353	0	0.104257	0.977469	0.470455
P14174	Macrophage migration inhibitory factor	Secreted. Cytoplasm.	12.4682	7.88428	2	2	4	3	5	5	4	3	2	4.73558	7.44917	11.6943	4.77034	8.22764	11.7919	14.0676	11.6429	9.26595	7.95969	8.26331	11.6588	-0.0433232	0.922568	-0.45566	0.205525	-0.412337	0.243214
P14314	Glucosidase 2 subunit beta	Endoplasmic reticulum.	59.3878	4.41162	18	4	12	19	13	13	2	2	2	9.28281	3.2449	7.64117	6.5803	4.65921	6.67763	1.53199	1.69057	2.01815	6.72296	5.97238	1.7469	0.129807	0.915021	1.21912	0.0192451	1.08931	0.00101615						+
P14317	Hematopoietic lineage cell-specific protein	Membrane. Peripheral membrane protein. Cytoplasm. Mitochondrion.	53.981	4.80518	0	0	0	0	1	0	0	0	1	0	0	0	0	0.389374	0	0	0	1.09628	0	0.129791	0.365427	-0.0907121	0.79911	-0.242101	0.317918	-0.151388	0.142323
P14324	Farnesyl pyrophosphate synthase	Cytoplasm.	48.2446	6.15088	7	1	10	13	11	10	7	8	6	4.54909	1.02226	8.02414	5.67356	4.968	6.4729	6.75683	8.52143	7.62949	4.53183	5.70482	7.63592	-0.238274	0.441053	-0.560934	0.254368	-0.32266	0.044896
P14406	Cytochrome c oxidase subunit 7A2, mitochondrial	Mitochondrion inner membrane.	9.39011	9.75928	0	0	1	4	3	0	4	3	2	0	0	4.05074	8.81268	6.83985	0	19.4913	16.1317	12.8384	1.35025	5.21751	16.1538	-1.10723	0.334213	-2.43793	0.020752	-1.3307	0.150626
P14543	Nidogen-1	Secreted > extracellular space > extracellular matrix > basement membrane.	136.291	5.2876	1	2	2	0	1	0	0	0	0	0.218361	0.686973	0.539233	0	0.151753	0	0	0	0	0.481522	0.0505843	0	0.27519	0.0880534	0.311225	0.672894	0.036035	0.0526934
P14550	Alcohol dehydrogenase [NADP(+)]		36.5499	6.78564	17	13	21	10	9	11	8	10	9	14.2432	17.1331	21.7244	5.62656	5.24037	9.17957	9.95556	13.7326	14.7543	17.7002	6.68217	12.8141	1.18209	0.00984787	0.411238	0.134301	-0.770848	0.0351003
P14618	Pyruvate kinase PKM	Cytoplasm. Nucleus.	57.9	7.84033	16	15	13	18	17	19	9	7	7	8.20476	12.0996	8.23117	6.19875	6.05839	9.70448	6.85499	5.88356	7.02363	9.51186	7.32054	6.58739	0.304635	0.250362	0.422829	0.0656484	0.118194	0.633709
P14621	Acylphosphatase-2		11.1326	9.49561	0	0	1	0	0	0	1	0	0	0	0	3.39608	0	0	0	4.0853	0	0	1.13203	0	1.36177	0.647096	0.542683	-0.102123	0.698754	-0.749219	0.188222
P14625	Endoplasmin	Endoplasmic reticulum lumen. Melanosome.	92.4113	4.84326	79	67	50	75	72	56	36	37	34	26.7887	35.7384	20.9347	17.0794	16.9676	18.9141	18.132	20.5647	22.5591	27.8206	17.6537	20.4186	0.60151	0.0526168	0.411614	0.158147	-0.189896	0.119957
P14678	Small nuclear ribonucleoprotein-associated proteins B and B'	Nucleus.	24.5937	11.1948	5	2	2	7	11	8	5	5	4	5.67283	3.56939	2.80176	5.33351	8.6733	9.04049	8.42593	9.29812	8.87987	4.01466	7.68243	8.86797	-0.686886	0.067504	-0.853528	0.0161343	-0.166642	0.379283
P14854	Cytochrome c oxidase subunit 6B1	Mitochondrion intermembrane space.	10.1857	7.04932	0	0	0	5	8	2	0	0	0	0	0	0	10.6316	17.6033	6.30732	0	0	0	0	11.5141	0	-2.75639	0.00102645	0	0.232434	2.75639	0.0015558		+
P14866	Heterogeneous nuclear ribonucleoprotein L	Nucleus > nucleoplasm. Cytoplasm.	64.0924	8.22119	4	4	1	6	2	1	0	0	0	1.84921	2.90884	0.570818	1.86278	0.642566	0.460466	0	0	0	1.77629	0.988605	0	0.337497	0.423394	0.916969	0.0632773	0.579472	0.163405
P14868	Aspartate--tRNA ligase, cytoplasmic	Cytoplasm.	57.1	6.55127	6	3	9	8	10	9	4	4	5	3.26103	2.56483	6.03973	2.91997	3.77716	4.87212	3.2291	3.56335	5.31729	3.9552	3.85642	4.03658	0.024131	0.94766	-0.0195822	0.840374	-0.0437132	0.848516
P14920	D-amino-acid oxidase	Peroxisome.	39.4491	6.84424	0	0	0	0	0	0	1	1	0	0	0	0	0	0	0	1.16555	1.2862	0	0	0	0.817247	0	0.906361	-0.494286	0.0242188	-0.494286	0.0110908
P14923	Junction plakoglobin	Cell junction > adherens junction. Cell junction > desmosome. Cytoplasm > cytoskeleton. Membrane. Peripheral membrane protein.	81.6927	6.13818	2	1	0	2	0	1	1	0	0	0.730995	0.574936	0	0.490908	0	0.364047	0.542879	0	0	0.43531	0.284985	0.18096	0.0919211	0.411007	0.159143	0.70929	0.0672215	0.255639
P14927	Cytochrome b-c1 complex subunit 7	Mitochondrion inner membrane.	13.522	8.77783	8	5	9	16	10	13	8	9	8	19.6249	19.294	27.2604	26.3586	17.0483	31.7639	29.1492	36.1873	38.3995	22.0598	25.0569	34.5786	-0.169375	0.643159	-0.604378	0.0313908	-0.435003	0.16115
P15104	Glutamine synthetase	Cytoplasm. Mitochondrion.	42.0373	6.88818	1	0	0	0	1	1	2	1	0	0.730015	0	0	0	0.507334	0.727117	2.1686	1.19654	0	0.243338	0.411484	1.12171	-0.104274	0.463854	-0.476692	0.432211	-0.372418	0.279434
P15121	Aldose reductase	Cytoplasm.	35.8305	6.97607	2	0	0	1	1	1	0	0	0	1.72339	0	0	0.578681	0.598847	0.858274	0	0	0	0.574463	0.678601	0	-0.0572078	0.668516	0.364272	0.935641	0.42148	0.256381
P15144	Aminopeptidase N	Cell membrane. Single-pass type II membrane protein. Cytoplasm > cytosol.	109.471	5.47803	4	3	4	17	13	22	7	7	5	1.12635	1.32883	1.39074	3.21476	2.54402	6.17034	2.92773	3.23079	2.75487	1.28198	3.97637	2.97113	-0.864706	0.0175898	-0.599009	0.000440522	0.265697	0.458967
P15153	Ras-related C3 botulinum toxin substrate 2	Cytoplasm.	21.4151	7.60596	3	1	3	6	6	4	2	2	1	4.25462	2.23087	5.25331	5.71447	5.91362	5.65031	4.21296	4.64906	2.77496	3.91293	5.75946	3.879	-0.392083	0.157804	0.00830423	0.928841	0.400387	0.0576933
P15289	Arylsulfatase A	Lysosome.	53.5537	6.07471	0	0	0	1	0	2	1	1	1	0	0	0	0.360677	0	1.06988	0.797721	0.880296	1.05087	0	0.476852	0.90963	-0.308508	0.32735	-0.540836	0.000445302	-0.232328	0.201438
P15311	Ezrin	Apical cell membrane. Peripheral membrane protein. Cytoplasmic side. Cell projection. Cell projection > microvillus membrane. Peripheral membrane protein. Cytoplasmic side. Cell projection > ruffle membrane. Peripheral membrane protein. Cytoplasmic side. Cytoplasm > cell cortex. Cytoplasm > cytoskeleton.	69.3697	6.26514	13	8	10	8	9	8	7	5	5	6.04069	5.84747	5.7374	2.49642	2.90635	3.70259	4.83125	3.80811	4.54601	5.87519	3.03512	4.39512	0.645288	0.0043426	0.300342	0.0155477	-0.344945	0.0487671
P15374	Ubiquitin carboxyl-terminal hydrolase isozyme L3	Cytoplasm.	26.166	4.91943	1	1	1	1	2	1	0	0	0	1.18389	1.86229	1.46179	0.795057	1.64553	1.17919	0	0	0	1.50266	1.20659	0	0.127409	0.377489	0.808451	0.00500621	0.681041	0.0304406
P15502	Elastin	Secreted > extracellular space > extracellular matrix.	68.4265	10.4038	0	0	1	0	0	0	0	0	0	0	0	0.42775	0	0	0	0	0	0	0.142583	0	0	0.0993514	0.544937	0.0993514	0.214209	0	0.111038
P15531	Nucleoside diphosphate kinase A	Cytoplasm. Nucleus.	17.1377	6.18896	6	3	7	21	20	12	13	9	8	10.7485	8.45383	15.4834	25.264	24.8994	21.4117	34.5906	26.4262	28.0417	11.5619	23.8584	29.6862	-0.931069	0.0148658	-1.22429	0.0075537	-0.293223	0.0921978
P15586	N-acetylglucosamine-6-sulfatase	Lysosome.	62.042	8.30908	1	0	0	1	1	2	3	1	1	0.493289	0	0	0.331274	0.342818	0.982662	2.19807	0.808533	0.965204	0.16443	0.552251	1.32393	-0.237783	0.24467	-0.618905	0.0277196	-0.381122	0.125549
P15880	40S ribosomal protein S2		31.3046	10.2427	11	10	10	16	15	14	11	10	6	10.2227	14.6187	11.4748	9.9857	9.68784	12.9591	15.1839	15.2324	10.9104	12.1054	10.8775	13.7756	0.131391	0.497572	-0.161447	0.44695	-0.292838	0.181077
P15907	Beta-galactoside alpha-2,6-sialyltransferase 1	Golgi apparatus > Golgi stack membrane. Single-pass type II membrane protein. Secreted.	46.5746	9.01221	3	2	1	4	1	2	1	0	0	2.01204	2.10999	0.828108	1.80161	0.466098	1.33603	0.996169	0	0	1.65004	1.20125	0.332056	0.18928	0.497252	0.646311	0.118409	0.457031	0.533023
P15924	Desmoplakin	Cell junction > desmosome. Cytoplasm > cytoskeleton.	331.569	6.81494	6	4	2	0	1	0	0	0	0	0.569061	0.596764	0.234212	0	0.0659128	0	0	0	0	0.466679	0.0219709	0	0.286808	0.100244	0.30257	0.924482	0.0157623	0.0650089
P16070	CD44 antigen	Membrane. Single-pass type I membrane protein.	81.4874	5.32568	1	0	1	2	1	0	0	0	0	0.366975	0	0.453115	0.492892	0.255035	0	0	0	0	0.273364	0.249309	0	0.0153465	0.586365	0.184828	0.187284	0.169482	0.153219
P16083	Ribosyldihydronicotinamide dehydrogenase [quinone]	Cytoplasm.	25.902	6.29053	0	0	2	0	0	1	2	2	2	0	0	2.91092	0	0	1.17409	3.50168	3.86416	4.61292	0.970308	0.391363	3.99292	0.312779	0.726423	-1.01265	0.086988	-1.32543	0.0160917
P16150	Leukosialin	Membrane. Single-pass type I membrane protein.	40.2973	5.09717	0	0	0	0	0	0	1	1	0	0	0	0	0	0	0	1.01111	1.11577	0	0	0	0.708962	0	0.365519	-0.43774	0.141657	-0.43774	0.0331871
P16152	Carbonyl reductase [NADPH] 1	Cytoplasm.	30.3559	8.32373	30	23	36	36	34	35	25	21	21	29.4905	35.5651	43.6954	23.7656	23.2275	34.269	36.5022	33.8358	40.3922	36.2503	27.0874	36.9101	0.395079	0.15701	-0.0246714	0.831545	-0.419751	0.0763123
P16157	Ankyrin-1	Cytoplasm > cytoskeleton. Membrane. Cytoplasm > myofibril > sarcomere > M line. Sarcoplasmic reticulum.	206.137	6.01123	7	3	7	1	1	0	1	0	0	1.01333	0.683138	1.25119	0.0972159	0.100604	0	0.215016	0	0	0.982551	0.0659399	0.0716719	0.529748	0.00870827	0.525751	0.0295657	-0.00399725	0.1642
P16219	Short-chain specific acyl-CoA dehydrogenase, mitochondrial	Mitochondrion matrix.	44.2688	7.98682	12	7	15	15	18	18	6	7	6	7.93094	7.27741	12.2407	6.65764	8.26758	11.8492	5.88997	7.58294	7.75911	9.14969	8.9248	7.07734	0.0293963	0.914352	0.296662	0.265474	0.267266	0.329244
P16278	Beta-galactosidase	Lysosome. Cytoplasm > perinuclear region.	76.0266	6.56592	1	1	3	12	13	13	8	6	6	0.402209	0.632684	1.48986	3.2413	3.63377	5.20796	4.77926	3.95548	4.72194	0.841584	4.02768	4.48556	-1.08491	0.0143934	-1.19054	0.00942982	-0.105629	0.466126				+
P16401	Histone H1.5	Nucleus. Chromosome.	22.5665	10.9165	18	17	27	17	20	11	5	5	5	21.6873	32.2193	40.1669	13.7552	16.7465	13.2007	8.94789	9.87411	11.7874	31.3578	14.5675	10.2031	1.00967	0.0190148	1.45077	0.00512618	0.4411	0.0306369	+
P16435	NADPH--cytochrome P450 reductase	Endoplasmic reticulum membrane. Peripheral membrane protein.	76.6413	5.57959	10	5	8	7	11	8	5	4	2	4.02209	3.16342	3.97296	1.89076	3.07473	3.2049	2.98703	2.63699	1.57398	3.71949	2.72346	2.39933	0.276042	0.149075	0.378602	0.0906736	0.10256	0.628007
P16452	Erythrocyte membrane protein band 4.2	Cell membrane. Lipid-anchor. Cytoplasmic side. Cytoplasm > cytoskeleton.	76.9607	8.08936	1	1	0	2	3	2	1	1	1	0.39406	0.619866	0	0.529271	0.821573	0.784992	0.585303	0.64589	0.771045	0.337975	0.711945	0.667413	-0.214068	0.113489	-0.190181	0.112537	0.023887	0.76045
P16591	Tyrosine-protein kinase Fer	Cytoplasm. Cytoplasm > cytoskeleton. Cell membrane. Peripheral membrane protein. Cytoplasmic side. Cell projection. Cell junction. Membrane. Peripheral membrane protein. Cytoplasmic side. Nucleus. Cytoplasm > cell cortex.	94.5778	7.13721	0	0	0	0	0	0	1	0	0	0	0	0	0	0	0	0.492025	0	0	0	0	0.164008	0	0.0390161	-0.113706	0.0151805	-0.113706	0.00665258
P16615	Sarcoplasmic/endoplasmic reticulum calcium ATPase 2	Endoplasmic reticulum membrane. Multi-pass membrane protein. Sarcoplasmic reticulum membrane. Multi-pass membrane protein.	114.683	5.33838	4	3	6	6	2	5	0	0	1	1.04528	1.23319	1.93596	1.05295	0.363216	1.30141	0	0	0.511317	1.40481	0.905862	0.170439	0.228608	0.284945	0.649587	0.00957367	0.420979	0.157448
P16662	UDP-glucuronosyltransferase 2B7	Microsome membrane. Single-pass membrane protein. Endoplasmic reticulum membrane. Single-pass membrane protein.	60.655	8.30908	3	0	1	0	0	0	0	1	0	1.54421	0	0.635561	0	0	0	0	0.843686	0	0.72659	0	0.281229	0.447098	0.0108301	0.257287	0.222461	-0.189811	0.0671323
P16671	Platelet glycoprotein 4	Membrane. Multi-pass membrane protein.	53.0193	7.95752	0	0	0	3	2	1	0	0	0	0	0	0	1.16227	0.801846	0.574607	0	0	0	0	0.84624	0	-0.509057	0.0341922	0	0.36387	0.509057	0.194362
P16930	Fumarylacetoacetase		46.3442	6.94678	15	12	11	23	20	18	12	9	10	9.74805	12.2671	8.82656	10.0378	9.03273	11.6512	11.5831	9.58661	12.7158	10.2806	10.2406	11.2952	0.00470503	0.998219	-0.114525	0.491033	-0.11923	0.433398
P16949	Stathmin	Cytoplasm > cytoskeleton.	17.292	5.97314	1	0	1	1	2	2	0	0	1	1.82749	0	2.25645	1.22727	2.54008	3.64047	0	0	3.57579	1.36131	2.46927	1.19193	-0.411014	0.367342	0.0745966	0.614198	0.485611	0.254764
P16989	Y-box-binding protein 3	Cytoplasm. Nucleus.	40.066	9.77393	1	1	2	3	2	2	0	0	0	0.731978	1.15142	1.80759	1.4747	1.0174	1.45814	0	0	0	1.23033	1.31675	0	-0.0380884	0.696869	0.691681	0.0852771	0.729769	0.0276318
P17050	Alpha-N-acetylgalactosaminidase	Lysosome.	46.5339	5.18604	0	1	0	2	2	3	1	1	1	0	1.04216	0	0.889845	0.920855	1.97967	0.98405	1.08591	1.29633	0.347386	1.26346	1.1221	-0.475345	0.123123	-0.411461	0.104197	0.0638849	0.856623
P17066	Heat shock 70 kDa protein 6		70.9842	6.13818	67	61	60	69	70	41	37	36	34	28.373	40.6345	31.3728	19.6229	20.6011	17.2936	23.2729	24.9878	28.1725	33.4601	19.1726	25.4777	0.744	0.010007	0.367932	0.0938768	-0.376068	0.0205021
P17096	High mobility group protein HMG-I/HMG-Y	Nucleus. Chromosome.	11.6691	10.3159	3	0	0	6	7	0	0	1	0	7.63446	0	0	10.254	12.3799	0	0	4.17112	0	2.54482	7.54464	1.39037	-1.07047	0.529286	0.422779	0.984104	1.49325	0.498524
P17152	Transmembrane protein 11, mitochondrial	Mitochondrion inner membrane. Multi-pass membrane protein.	21.527	7.35693	0	0	0	0	0	1	0	0	0	0	0	0	0	0	1.41258	0	0	0	0	0.470859	0	-0.305013	0.739813	0	0.252488	0.305013	0.791448
P17174	Aspartate aminotransferase, cytoplasmic	Cytoplasm.	46.2185	7.00537	22	19	14	47	43	33	21	19	17	14.5049	19.7051	11.397	20.8101	19.7025	21.6709	20.565	20.5324	21.9309	15.2023	20.7278	21.0094	-0.401856	0.106036	-0.419622	0.094975	-0.0177656	0.714691
P17213	Bactericidal permeability-increasing protein	Secreted. Cytoplasmic granule membrane.	53.8651	9.37842	0	0	0	1	2	0	0	0	0	0	0	0	0.375489	0.777149	0	0	0	0	0	0.384213	0	-0.253513	0.0920053	0	0.107708	0.253513	0.939115
P17568	NADH dehydrogenase [ubiquinone] 1 beta subcomplex subunit 7	Mitochondrion. Mitochondrion inner membrane. Peripheral membrane protein. Mitochondrion intermembrane space.	16.3913	8.92432	0	0	0	0	0	1	0	0	0	0	0	0	0	0	1.97967	0	0	0	0	0.65989	0	-0.411366	0.852374	0	0.111316	0.411366	0.649222
P17612	cAMP-dependent protein kinase catalytic subunit alpha	Cytoplasm. Cell membrane. Nucleus. Mitochondrion. Cell projection > cilium > flagellum.	40.564	8.79248	0	0	0	0	0	0	0	0	1	0	0	0	0	0	0	0	0	1.51793	0	0	0.505976	0	0.686623	-0.325372	0.152144	-0.325372	0.144655
P17655	Calpain-2 catalytic subunit	Cytoplasm. Cell membrane.	79.9448	4.98291	0	0	0	0	0	2	1	0	0	0	0	0	0	0	0.774899	0.577778	0	0	0	0.2583	0.192593	-0.175237	0.766964	-0.132638	0.125128	0.0425992	0.371338
P17661	Desmin	Cytoplasm.	53.5032	5.2749	16	17	17	10	15	6	9	8	7	9.26964	15.4927	12.1608	3.8907	6.03944	3.46232	7.74468	7.59677	7.93521	12.3077	4.46415	7.75888	1.14626	0.0105015	0.552006	0.0418151	-0.594255	0.0265698
P17844	Probable ATP-dependent RNA helicase DDX5	Nucleus > nucleolus.	69.1047	8.92432	9	4	7	2	2	4	2	2	2	3.9913	2.79041	3.83303	0.595645	0.616403	1.76687	1.31741	1.45378	1.73548	3.53825	0.992973	1.50222	0.88785	0.0203382	0.661159	0.00360226	-0.226691	0.210822
P17858	6-phosphofructokinase, liver type		84.9642	7.50342	10	6	10	8	9	7	3	3	3	3.49097	3.29483	4.31041	1.87552	2.18349	2.43398	1.55556	1.71658	2.0492	3.69873	2.16433	1.77378	0.452557	0.00860999	0.594632	0.00305739	0.142074	0.144764
P17900	Ganglioside GM2 activator	Lysosome.	20.8247	5.31299	0	0	0	0	0	0	1	0	0	0	0	0	0	0	0	2.09557	0	0	0	0	0.698522	0	0.188936	-0.43217	0.249244	-0.43217	0.0371879
P17931	Galectin-3	Cytoplasm. Nucleus. Secreted.	26.1361	8.55811	1	1	1	2	2	1	1	1	1	1.08918	1.71331	1.34485	1.4629	1.51389	1.08486	1.61778	1.78524	2.13117	1.38245	1.35388	1.84473	0.0122346	0.935367	-0.184815	0.123609	-0.19705	0.0779323
P17980	26S protease regulatory subunit 6A	Cytoplasm. Nucleus. Cytoplasm > P-body.	49.1725	5.23682	1	2	3	0	0	0	1	1	0	0.620263	1.95138	2.29757	0	0	0	0.921286	1.01665	0	1.62307	0	0.645979	0.857213	0.0159023	0.453412	0.288096	-0.403802	0.00869181
P17987	T-complex protein 1 subunit alpha	Cytoplasm. Cytoplasm > cytoskeleton > microtubule organizing center > centrosome.	60.3056	6.11279	10	9	6	8	8	8	6	6	3	4.8974	6.93336	3.62818	2.63112	2.72282	3.90237	4.36451	4.81629	2.87478	5.15298	3.08544	4.01853	0.492173	0.0935748	0.249134	0.38739	-0.243039	0.272834
P18065	Insulin-like growth factor-binding protein 2	Secreted.	34.7912	7.50342	0	0	2	0	0	0	0	0	0	0	0	2.06899	0	0	0	0	0	0	0.689665	0	0	0.427426	0.354534	0.427426	0.978026	0	0.00905718
P18074	TFIIH basal transcription factor complex helicase XPD subunit	Nucleus. Cytoplasm > cytoskeleton > spindle.	86.8541	7.15186	0	0	1	0	0	0	0	0	0	0	0	0.442384	0	0	0	0	0	0	0.147461	0	0	0.102632	0.110358	0.102632	0.304898	0	0.0601764
P18077	60S ribosomal protein L35a		12.5298	11.063	9	6	3	21	20	7	5	6	6	22.2787	23.3633	9.16941	34.9102	34.4065	17.2591	18.3838	24.3442	29.0614	18.2705	28.8586	23.9298	-0.606293	0.270081	-0.355231	0.371221	0.251062	0.59305
P18085	ADP-ribosylation factor 4	Golgi apparatus.	20.4977	7.13721	3	2	3	12	11	8	11	5	5	4.53826	4.75919	5.60353	12.1909	11.5644	12.054	24.7161	12.3975	14.7998	4.96699	11.9364	17.3044	-1.00025	0.000180623	-1.47033	0.00506177	-0.470073	0.189985				+
P18124	60S ribosomal protein L7		29.2072	10.6528	29	20	18	20	21	21	10	11	6	31.841	34.5425	24.4025	14.747	16.024	22.9658	16.3082	19.796	12.8901	30.262	17.9123	16.3315	0.696179	0.0361251	0.815514	0.0187082	0.119335	0.655683
P18206	Vinculin	Cytoplasm > cytoskeleton. Cell junction > adherens junction. Cell membrane. Peripheral membrane protein. Cytoplasmic side. Cell junction > focal adhesion.	123.722	5.65576	7	6	20	4	5	6	4	4	5	1.68084	2.26628	5.92966	0.64502	0.834373	1.435	1.42661	1.57429	2.34917	3.29226	0.971464	1.78336	0.83271	0.0657082	0.484217	0.302329	-0.348493	0.084621
P18428	Lipopolysaccharide-binding protein	Secreted.	53.3499	6.69775	1	1	2	1	1	1	1	1	0	0.566103	0.890494	1.39797	0.380173	0.393421	0.563856	0.840841	0.927879	0	0.951522	0.445817	0.589573	0.271143	0.0710719	0.188745	0.485642	-0.0823982	0.279693
P18621	60S ribosomal protein L17		21.3833	10.1694	5	1	4	4	3	2	0	0	0	7.39934	2.32787	7.30895	3.97528	3.08537	2.94799	0	0	0	5.67872	3.33621	0	0.525049	0.351359	1.94087	0.00299262	1.41582	4.19114e-05						+
P18669	Phosphoglycerate mutase 1		28.7858	7.18115	9	4	7	7	13	5	3	3	3	9.64827	6.74531	9.26568	5.03953	9.68529	5.33887	4.7769	5.27138	6.29282	8.55309	6.6879	5.44703	0.280586	0.30427	0.502927	0.032718	0.222341	0.499963
P18754	Regulator of chromosome condensation	Nucleus. Cytoplasm.	44.9406	7.51807	1	1	1	0	1	0	0	0	0	0.646783	1.0174	0.798603	0	0.449491	0	0	0	0	0.82093	0.14983	0	0.391948	0.0370524	0.496171	0.127692	0.104223	0.257764
P18827	Syndecan-1	Membrane. Single-pass type I membrane protein. Secreted.	32.4419	4.62744	0	0	2	2	1	2	4	3	2	0	0	2.16911	1.17976	0.610438	1.74977	5.21864	4.31913	3.43737	0.723036	1.17999	4.32505	-0.223807	0.40402	-1.21586	0.0482113	-0.992053	0.0141471
P18859	ATP synthase-coupling factor 6, mitochondrial	Mitochondrion. Mitochondrion inner membrane.	12.5796	9.5249	0	0	3	8	6	4	4	3	2	0	0	9.33921	13.5454	10.5131	10.045	14.9794	12.3975	9.86653	3.11307	11.3678	12.4145	-1.3865	0.0975327	-1.49526	0.0901509	-0.108754	0.616864
P19022	Cadherin-2	Cell membrane. Single-pass type I membrane protein.	99.7473	4.80518	3	4	1	2	1	0	0	0	0	0.901641	1.89107	0.371095	0.403671	0.208869	0	0	0	0	1.0546	0.20418	0	0.470742	0.210607	0.610984	0.169945	0.140242	0.952959
P19105	Myosin regulatory light chain 12A		19.7815	4.80518	7	4	9	17	15	16	8	7	8	11.1466	10.0194	17.6954	18.1794	16.5996	25.3768	18.9214	18.27	24.926	12.9538	20.0519	20.7058	-0.560396	0.106019	-0.60255	0.0704088	-0.0421542	0.820347
P19320	Vascular cell adhesion protein 1	Membrane. Single-pass type I membrane protein.	81.2243	5.22412	0	0	0	1	0	1	0	0	0	0	0	0	0.247447	0	0.367002	0	0	0	0	0.204816	0	-0.140658	0.673959	0	0.179417	0.140658	0.0763799
P19338	Nucleolin	Nucleus > nucleolus. Cytoplasm.	76.5684	4.70361	23	17	24	13	9	10	7	5	5	8.82084	10.2557	11.3649	3.3482	2.39876	3.81993	3.98748	3.14303	3.75206	10.1472	3.18896	3.62752	1.2271	0.00172028	1.11005	0.000555512	-0.117054	0.412506	+
P19367	Hexokinase-1	Mitochondrion outer membrane.	102.42	6.80029	1	0	3	0	0	1	1	1	1	0.296942	0	1.09993	0	0	0.295763	0.441052	0.486707	0.581017	0.465624	0.0985877	0.502925	0.232534	0.329646	-0.0216625	0.744574	-0.254196	0.0175027
P19404	NADH dehydrogenase [ubiquinone] flavoprotein 2, mitochondrial	Mitochondrion inner membrane.	27.374	8.06006	5	4	4	4	6	2	6	3	4	5.46778	6.88076	5.40099	2.93756	4.5599	2.17843	9.74565	5.37723	8.55891	5.91651	3.2253	7.89393	0.599352	0.0473087	-0.321679	0.251257	-0.921031	0.0314149
P19474	E3 ubiquitin-protein ligase TRIM21	Cytoplasm. Nucleus. Cytoplasm > P-body.	54.1351	6.37939	1	0	0	0	0	0	0	0	0	0.573254	0	0	0	0	0	0	0	0	0.191085	0	0	0.131645	0.0852678	0.131645	0.930128	0	0.0734833
P19623	Spermidine synthase		33.8027	5.49072	1	1	2	0	1	0	1	1	1	0.901641	1.4183	2.22657	0	0.626608	0	1.33922	1.47785	1.76421	1.5155	0.208869	1.52709	0.670423	0.0375571	-0.00474848	0.815656	-0.675172	0.0247248
P19652	Alpha-1-acid glycoprotein 2	Secreted.	23.5876	5.10986	0	0	0	1	1	2	1	2	2	0	0	0	0.909767	0.941471	2.69865	2.01216	4.4409	5.30142	0	1.51663	3.91816	-0.814194	0.0259965	-1.56515	0.00204783	-0.750954	0.096256
P19823	Inter-alpha-trypsin inhibitor heavy chain H2	Secreted.	106.397	6.85889	4	1	2	3	2	3	3	2	2	1.15136	0.452777	0.710807	0.579904	0.400076	0.860089	1.28259	0.943573	1.12641	0.771647	0.613356	1.11753	0.0848396	0.585677	-0.169658	0.200736	-0.254498	0.0547252
P19827	Inter-alpha-trypsin inhibitor heavy chain H1	Secreted.	101.326	6.78564	1	1	2	0	0	2	0	1	2	0.298898	0.470173	0.738116	0	0	0.595422	0	0.489912	1.16969	0.502395	0.198474	0.5532	0.186807	0.346921	-0.0289967	0.84609	-0.215804	0.370259
P19971	Thymidine phosphorylase		49.9242	5.52881	6	2	7	8	11	8	6	7	4	3.38957	1.77729	4.88274	3.03507	4.31866	4.50149	5.03458	6.48168	4.42151	3.34987	3.95174	5.31259	-0.153808	0.509588	-0.450879	0.168835	-0.297071	0.150839
P20073	Annexin A7		52.7058	5.68115	5	5	4	16	13	6	4	4	5	2.78991	4.3886	2.75583	5.99551	5.04112	3.33461	3.31512	3.65828	5.45894	3.31145	4.79041	4.14411	-0.354393	0.190648	-0.210099	0.357203	0.144294	0.577571
P20160	Azurocidin	Cytoplasmic granule.	26.8687	9.49561	3	3	2	12	13	11	5	6	4	3.25453	5.11945	2.67898	8.74246	9.80105	11.8859	8.05666	10.6688	8.49072	3.68432	10.1431	9.07205	-1.09508	0.007911	-0.961863	0.011435	0.133219	0.422214
P20290	Transcription factor BTF3	Nucleus.	22.1544	9.37842	0	0	0	1	1	2	0	0	0	0	0	0	0.887685	0.91862	2.63315	0	0	0	0	1.47982	0	-0.799012	0.0421799	0	0.241518	0.799012	0.0458517
P20292	Arachidonate 5-lipoxygenase-activating protein	Nucleus membrane. Multi-pass membrane protein. Endoplasmic reticulum membrane. Multi-pass membrane protein.	18.1454	8.44092	0	0	0	0	1	0	0	1	0	0	0	0	0	1.17538	0	0	2.77211	0	0	0.391792	0.924037	-0.258092	0.2677	-0.547962	0.13225	-0.289869	0.506139
P20339	Ras-related protein Rab-5A	Cell membrane. Lipid-anchor. Cytoplasmic side. Early endosome membrane. Lipid-anchor. Melanosome. Cytoplasmic vesicle. Cell projection > ruffle.	23.6438	8.14795	0	0	1	4	3	3	1	1	1	0	0	1.56378	3.4021	2.6405	3.78439	1.88114	2.07586	2.4781	0.521258	3.27566	2.14503	-1.06521	0.0360079	-0.71724	0.0694361	0.347969	0.0351587
P20340	Ras-related protein Rab-6A	Golgi apparatus membrane. Lipid-anchor.	23.5779	5.5415	5	1	1	9	11	9	3	0	2	6.54557	2.05927	1.6164	7.91235	10.0077	11.7353	5.83333	0	5.123	3.40708	9.88508	3.65211	-1.13623	0.0487103	-0.0639408	0.97093	1.07229	0.146677
P20618	Proteasome subunit beta type-1	Cytoplasm. Nucleus.	26.4724	8.1333	9	7	1	22	20	12	9	9	8	10.1687	12.441	1.39507	16.6929	15.7042	13.5045	15.1037	16.6672	17.6861	8.00161	15.3005	16.4857	-0.790583	0.227044	-0.886174	0.198922	-0.0955905	0.382848
P20645	Cation-dependent mannose-6-phosphate receptor	Lysosome membrane. Single-pass type I membrane protein.	30.9734	5.8335	0	0	0	1	1	1	2	1	1	0	0	0	0.660156	0.683161	0.979114	2.92018	1.61123	1.92344	0	0.774144	2.15161	-0.472043	0.0310844	-1.05367	0.00294613	-0.58163	0.0096953
P20674	Cytochrome c oxidase subunit 5A, mitochondrial	Mitochondrion inner membrane.	16.7517	6.78564	7	9	7	19	22	12	6	6	7	12.7071	25.6996	15.6899	23.1627	27.7546	21.6972	16.1778	17.8524	24.8636	18.0322	24.2048	19.6313	-0.387509	0.205952	-0.110797	0.670999	0.276713	0.212626
P20700	Lamin-B1	Nucleus inner membrane. Lipid-anchor. Nucleoplasmic side.	66.3676	5.16064	15	15	10	9	14	7	1	1	2	6.97002	10.964	5.7374	2.80848	4.52099	3.23977	0.690178	0.761621	1.8184	7.89048	3.52308	1.09007	0.840568	0.029582	1.6784	0.00489	0.837834	0.0207712
P20711	Aromatic-L-amino-acid decarboxylase		53.8913	7.1958	2	2	2	2	1	2	1	0	1	1.13457	1.7847	1.40088	0.76193	0.394241	1.13006	0.842593	0	1.10998	1.44005	0.762077	0.650859	0.316675	0.101405	0.375969	0.074954	0.0592938	0.695832
P20774	Mimecan	Secreted > extracellular space > extracellular matrix.	33.9009	5.63037	2	1	2	3	5	2	3	3	4	1.82749	1.43734	2.25645	1.8409	3.1751	1.82023	4.07159	4.49305	7.15158	1.84043	2.27874	5.23874	-0.155921	0.435247	-0.914472	0.00896749	-0.758551	0.0296697
P20807	Calpain-3	Cytoplasm.	94.1936	6.17627	0	0	1	0	0	0	0	0	0	0	0	0.409515	0	0	0	0	0	0	0.136505	0	0	0.0952526	0.174601	0.0952526	0.442443	0	0.0552207
P20810	Calpastatin		76.5263	5.07178	0	0	0	1	0	0	0	0	0	0	0	0	0.258281	0	0	0	0	0	0	0.0860937	0	-0.060804	0.493451	0	0.0317485	0.060804	0.017695
P20916	Myelin-associated glycoprotein	Membrane. Single-pass type I membrane protein.	69.0247	5.03369	0	0	0	0	0	0	0	1	0	0	0	0	0	0	0	0	0.712955	0	0	0	0.237652	0	0.497319	-0.161986	0.81481	-0.161986	0.48474
P20933	N(4)-(beta-N-acetylglucosaminyl)-L-asparaginase	Lysosome.	37.1843	6.27783	1	0	1	1	0	0	0	0	0	0.786982	0	0.97171	0.528506	0	0	0	0	0	0.586231	0.176169	0	0.24906	0.0546656	0.370851	0.0167666	0.12179	0.359821
P20962	Parathymosin		11.5232	4.15771	5	3	2	5	4	2	3	3	2	13.3478	12.5979	6.59239	8.96388	7.42101	5.31793	11.8954	13.1268	10.4469	10.846	7.23427	11.823	0.476252	0.235333	-0.105752	0.613725	-0.582004	0.0375465
P21266	Glutathione S-transferase Mu 3	Cytoplasm.	26.5421	5.5415	2	1	0	2	2	1	1	1	0	2.42041	1.90368	0	1.62545	1.6821	1.2054	1.79753	1.9836	0	1.44136	1.50431	1.26038	-0.0261531	0.608137	0.0779404	0.681804	0.104093	0.833145
P21281	V-type proton ATPase subunit B, brain isoform	Endomembrane system. Peripheral membrane protein. Melanosome.	56.4649	5.80811	7	8	10	13	13	7	4	2	2	3.73008	6.70571	6.57948	4.65209	4.81422	3.71527	3.16591	1.74681	2.08529	5.67176	4.39386	2.33267	0.26287	0.337623	0.824301	0.0273918	0.561431	0.0274368
P21333	Filamin-A	Cytoplasm > cell cortex. Cytoplasm > cytoskeleton.	280.564	6.06201	27	25	25	13	10	11	3	2	2	2.77748	4.0454	3.1754	0.898081	0.714906	1.12707	0.458381	0.337219	0.402563	3.33276	0.913353	0.399388	0.872202	0.00162384	1.15222	0.000116248	0.280014	0.00672799
P21397	Amine oxidase [flavin-containing] A	Mitochondrion outer membrane. Single-pass type IV membrane protein. Cytoplasmic side.	59.6435	7.85498	18	10	17	25	32	15	10	12	8	9.30042	8.12765	10.8455	8.67472	11.4906	7.71958	7.67447	10.1627	8.08793	9.42454	9.29497	8.64168	0.0164558	0.890829	0.102409	0.506586	0.0859533	0.673946
P21399	Cytoplasmic aconitate hydratase	Cytoplasm.	98.3366	6.68311	19	12	16	19	18	18	10	11	9	5.81959	5.7817	6.05105	3.90821	3.83154	5.49141	4.54943	5.5224	5.39385	5.88411	4.41039	5.15523	0.298537	0.0620953	0.139951	0.0963981	-0.158585	0.275089
P21549	Serine--pyruvate aminotransferase	Peroxisome. Mitochondrion matrix.	42.9824	8.39697	44	25	39	92	84	64	44	38	33	30.5638	27.3168	33.4496	42.9168	40.5505	44.2799	45.3968	43.2647	44.8524	30.4434	42.5824	44.5047	-0.45855	0.00614119	-0.51945	0.00315787	-0.0609	0.205412
P21695	Glycerol-3-phosphate dehydrogenase [NAD(+)], cytoplasmic	Cytoplasm.	37.5433	6.17627	4	5	3	8	3	2	3	0	0	3.12087	6.1365	2.89007	4.1917	1.62667	1.55424	3.4766	0	0	4.04914	2.45754	1.15887	0.440484	0.2426	0.937324	0.114614	0.49684	0.298154
P21796	Voltage-dependent anion-selective channel protein 1	Mitochondrion outer membrane. Cell membrane.	30.7536	8.54346	0	0	0	12	16	15	3	2	2	0	0	0	7.75391	10.6988	14.3753	4.2874	3.15413	3.76532	0	10.9427	3.73562	-2.69407	0.000131268	-1.51995	0.000156257	1.17412	0.0061849		+		+
P21810	Biglycan	Secreted > extracellular space > extracellular matrix.	41.6275	7.51807	3	5	3	4	3	2	1	1	0	2.2198	5.81967	2.74086	1.98764	1.54268	1.47399	1.09903	1.2128	0	3.59344	1.66811	0.770611	0.608701	0.0890828	1.01353	0.0269137	0.404831	0.0780668
P21912	Succinate dehydrogenase [ubiquinone] iron-sulfur subunit, mitochondrial	Mitochondrion inner membrane. Peripheral membrane protein. Matrix side.	31.6088	8.76318	3	2	3	8	4	4	2	2	1	2.91745	3.05948	3.60227	5.22466	2.70337	3.8745	2.88889	3.18793	1.90283	3.19307	3.93417	2.65988	-0.19246	0.427418	0.156293	0.301231	0.348754	0.200027
P21953	2-oxoisovalerate dehydrogenase subunit beta, mitochondrial	Mitochondrion matrix.	43.0949	6.29053	0	0	0	1	1	2	0	0	0	0	0	0	0.466487	0.482744	1.38375	0	0	0	0	0.77766	0	-0.47387	0.178521	0	0.438913	0.47387	0.226297
P21964	Catechol O-methyltransferase	Cytoplasm. Cell membrane. Single-pass type II membrane protein. Extracellular side.	30.0176	5.46533	3	0	4	6	9	5	0	0	0	3.01434	0	4.96253	4.04863	6.28458	5.00396	0	0	0	2.65896	5.11239	0	-0.610327	0.260236	1.22001	0.244669	1.83033	0.00304242
P21980	Protein-glutamine gamma-glutamyltransferase 2		77.2797	5.22412	14	9	19	14	13	11	7	4	2	5.54896	5.61128	9.29843	3.72647	3.58088	4.34259	4.12098	2.5986	1.55107	6.81956	3.88331	2.75688	0.584077	0.0408501	0.89069	0.0445358	0.306612	0.222024
P22033	Methylmalonyl-CoA mutase, mitochondrial	Mitochondrion matrix.	83.0818	6.93213	11	3	9	1	0	1	1	1	0	3.99367	1.71331	4.03454	0.243817	0	0.36162	0.539259	0.59508	0	3.24717	0.201812	0.378113	1.25285	0.00172907	1.14172	0.00399258	-0.111126	0.0137225	+
P22059	Oxysterol-binding protein 1	Cytoplasm. Golgi apparatus membrane. Peripheral membrane protein.	89.3646	7.29834	2	2	1	1	0	0	3	2	1	0.674834	1.06153	0.416619	0.226596	0	0	1.50351	1.1061	0.660214	0.717661	0.0755321	1.08994	0.388884	0.0311771	-0.185213	0.2958	-0.574098	0.00596537
P22061	Protein-L-isoaspartate(D-aspartate) O-methyltransferase	Cytoplasm.	24.6206	7.21045	1	1	0	3	2	1	2	1	0	1.19954	1.8869	0	2.41669	1.66728	1.19478	3.56339	1.96612	0	1.02882	1.75958	1.84317	-0.311819	0.329989	-0.343543	0.486741	-0.0317246	0.932064
P22087	rRNA 2'-O-methyltransferase fibrillarin	Nucleus > nucleolus.	33.7634	10.1841	2	1	2	2	2	1	1	0	0	1.69655	1.33435	2.09478	1.13933	1.17904	0.844906	1.25995	0	0	1.70856	1.05443	0.419984	0.279957	0.0468881	0.615861	0.0566334	0.335904	0.240575
P22090	40S ribosomal protein S4, Y isoform 1		29.437	10.2427	14	8	3	14	16	6	4	4	7	14.4948	13.029	3.83511	9.73416	11.5124	6.18741	6.15125	6.78798	14.1808	10.453	9.14467	9.04001	0.160136	0.97658	0.173749	0.899917	0.0136127	0.878183
P22102	Trifunctional purine biosynthetic protein adenosine-3		107.699	6.69775	3	0	1	1	1	0	0	1	0	0.808799	0	0.332883	0.181053	0.187362	0	0	0.441891	0	0.380561	0.122805	0.147297	0.16533	0.133601	0.14878	0.689774	-0.01655	0.00332153
P22234	Multifunctional protein ADE2		47.0491	7.2251	3	2	1	3	6	2	1	1	0	1.92209	2.01566	0.791086	1.2908	2.67156	1.2763	0.951634	1.05014	0	1.57628	1.74622	0.667258	-0.0669778	0.772624	0.423101	0.250281	0.490079	0.0986068
P22307	Non-specific lipid-transfer protein	Cytoplasm. Mitochondrion. Peroxisome. Mitochondrion.	58.9556	6.88818	1	0	3	5	6	4	3	4	0	0.497798	0	1.84394	1.67151	2.07571	1.98329	2.21816	3.26369	0	0.780579	1.91017	1.82728	-0.491846	0.120482	-0.460936	0.245566	0.0309102	0.835613
P22314	Ubiquitin-like modifier-activating enzyme 1		117.774	5.75732	18	18	19	23	20	23	14	13	12	4.63263	7.28723	6.03783	3.97528	3.57723	5.89597	5.35182	5.48396	6.04301	5.9859	4.48283	5.62626	0.300831	0.214625	0.066478	0.751193	-0.234353	0.185812
P22392	Nucleoside diphosphate kinase B	Cytoplasm. Nucleus. Cell projection > lamellipodium. Cell projection > ruffle.	17.2869	8.41162	6	3	8	22	20	11	11	8	8	10.7485	8.45383	17.6954	26.467	24.8994	19.6274	29.269	23.49	28.0417	12.2992	23.6646	26.9336	-0.843843	0.0421247	-1.01681	0.0220397	-0.172964	0.305653
P22413	Ectonucleotide pyrophosphatase/phosphodiesterase family member 1	Cell membrane. Single-pass type II membrane protein. Basolateral cell membrane. Single-pass type II membrane protein. Secreted.	104.857	7.13721	0	0	0	0	0	1	0	0	0	0	0	0	0	0	0.293205	0	0	0	0	0.097735	0	-0.0688325	0.528212	0	0.182897	0.0688325	0.184795
P22570	NADPH:adrenodoxin oxidoreductase, mitochondrial	Mitochondrion matrix.	53.803	8.44092	3	3	4	0	0	1	0	0	0	1.66372	2.61707	2.739	0	0	0.552372	0	0	0	2.33993	0.184124	0	0.990617	0.00550419	1.11767	0.00144348	0.127055	0.0762122
P22626	Heterogeneous nuclear ribonucleoproteins A2/B1	Nucleus > nucleoplasm. Cytoplasm.	37.4067	8.95361	16	10	14	16	15	13	7	5	6	12.342	12.1339	13.3342	8.28841	8.04118	9.98808	8.02015	6.32167	9.05596	12.6034	8.77256	7.79926	0.438941	0.0076761	0.575557	0.0110268	0.136616	0.379531
P22695	Cytochrome b-c1 complex subunit 2, mitochondrial	Mitochondrion inner membrane. Peripheral membrane protein. Matrix side.	48.4129	8.63135	7	4	19	19	14	17	9	9	5	4.20766	3.78214	14.1016	7.66975	5.84834	10.178	8.03532	8.86709	5.88071	7.3638	7.89871	7.59437	-0.080147	0.627634	-0.0350948	0.660714	0.0450523	0.894382
P22760	Arylacetamide deacetylase	Endoplasmic reticulum membrane. Single-pass type II membrane protein. Microsome membrane. Single-pass type II membrane protein.	45.7048	8.68994	3	4	8	4	4	5	3	4	1	2.04734	4.29401	6.74109	1.83321	1.8971	3.39868	3.04094	4.47429	1.33532	4.36081	2.37633	2.95018	0.539489	0.251252	0.361729	0.472856	-0.177759	0.743725
P22830	Ferrochelatase, mitochondrial	Mitochondrion inner membrane. Peripheral membrane protein. Matrix side.	47.8316	8.73389	0	0	0	1	0	0	0	0	0	0	0	0	0.4323	0	0	0	0	0	0	0.1441	0	-0.100372	0.450936	0	0.904339	0.100372	0.484558
P22894	Neutrophil collagenase	Cytoplasmic granule. Secreted > extracellular space > extracellular matrix.	53.3785	6.87354	0	0	0	1	1	1	1	0	0	0	0	0	0.39157	0.405216	0.580759	0.866048	0	0	0	0.459182	0.288683	-0.298178	0.201319	-0.194517	0.153372	0.103661	0.474888
P22897	Macrophage mannose receptor 1	Endosome membrane. Single-pass type I membrane protein. Cell membrane. Single-pass type I membrane protein.	165.905	6.53662	0	0	0	1	2	0	0	0	0	0	0	0	0.125593	0.259939	0	0	0	0	0	0.128511	0	-0.0898443	0.0854764	0	0.778773	0.0898443	0.127606
P23141	Liver carboxylesterase 1	Endoplasmic reticulum lumen.	62.4812	6.59521	11	5	3	21	15	16	4	3	2	5.28263	3.77714	1.7789	6.77271	5.00624	7.65332	2.85322	2.36143	1.87934	3.61289	6.47742	2.36466	-0.594882	0.127504	0.362873	0.374058	0.957755	0.00449011
P23142	Fibulin-1	Secreted > extracellular space > extracellular matrix.	77.1624	5.22412	2	1	3	2	0	1	0	0	0	0.774668	0.609285	1.43476	0.520236	0	0.385796	0	0	0	0.93957	0.302011	0	0.352711	0.0650992	0.555605	0.0491612	0.202895	0.610761
P23229	Integrin alpha-6	Cell membrane. Single-pass type I membrane protein.	126.526	6.60986	0	0	0	0	0	0	0	1	0	0	0	0	0	0	0	0	0.394965	0	0	0	0.131655	0	0.676396	-0.0919739	0.25752	-0.0919739	0.298112
P23246	Splicing factor, proline- and glutamine-rich	Nucleus matrix. Cytoplasm.	76.1016	9.43701	17	15	17	6	5	4	5	5	3	6.54742	9.08757	8.0843	1.55188	1.3383	1.53445	2.86029	3.15636	2.26079	7.90643	1.47488	2.75915	1.5114	9.81555e-05	1.05766	0.00157568	-0.453741	0.00487816	+
P23258	Tubulin gamma-1 chain	Cytoplasm > cytoskeleton > microtubule organizing center > centrosome.	51.1378	6.13818	0	0	1	0	0	0	0	0	0	0	0	0.74548	0	0	0	0	0	0	0.248493	0	0	0.168959	0.00950941	0.168959	0.705303	0	0.0157997
P23284	Peptidyl-prolyl cis-trans isomerase B	Endoplasmic reticulum lumen. Melanosome.	23.7275	9.40771	19	17	31	25	28	18	16	15	7	23.9519	33.711	48.2526	21.1647	24.5306	22.6012	29.9589	30.9937	17.2664	35.3052	22.7655	26.073	0.591044	0.125008	0.410192	0.345778	-0.180852	0.620804
P23378	Glycine dehydrogenase [decarboxylating], mitochondrial	Mitochondrion.	112.657	7.10791	6	7	9	3	5	4	3	1	2	1.60174	2.9395	2.96657	0.537833	0.927626	1.06359	1.18954	0.437559	1.04469	2.5026	0.843015	0.890597	0.663338	0.0201211	0.639392	0.0445614	-0.0239459	0.983789
P23381	Tryptophan--tRNA ligase, cytoplasmic	Cytoplasm.	53.1316	6.22705	1	1	1	1	2	2	1	2	1	0.578122	0.9094	0.713825	0.388244	0.803549	1.15165	0.858693	1.89516	1.13119	0.733783	0.781149	1.29502	-0.0247827	0.968481	-0.269387	0.117451	-0.244604	0.240142
P23396	40S ribosomal protein S3	Cytoplasm.	26.6714	9.65674	24	26	27	43	39	34	19	19	18	26.8934	45.8293	37.3569	32.3585	30.3712	37.9477	31.6232	34.8967	39.4661	36.6932	33.5591	35.3287	0.121859	0.698668	0.051795	0.917464	-0.0700639	0.604705
P23434	Glycine cleavage system H protein, mitochondrial	Mitochondrion.	18.8726	4.88135	1	0	1	2	2	0	0	0	0	1.57396	0	1.94342	2.11402	2.1877	0	0	0	0	1.17246	1.43391	0	-0.114248	0.643805	0.665602	0.0275678	0.779851	0.50635
P23526	Adenosylhomocysteinase	Cytoplasm. Melanosome.	47.6852	6.34131	23	14	27	25	25	22	15	15	10	14.4972	13.881	21.0132	10.5824	10.9511	13.8119	14.0432	15.4969	12.3332	16.4638	11.7818	13.9577	0.421938	0.106392	0.210443	0.361637	-0.211494	0.181437
P23528	Cofilin-1	Nucleus matrix. Cytoplasm > cytoskeleton. Cell projection > ruffle membrane. Peripheral membrane protein. Cytoplasmic side. Cell projection > lamellipodium membrane. Peripheral membrane protein. Cytoplasmic side.	18.4907	8.08936	3	4	3	7	6	5	2	3	2	4.92101	10.3211	6.07611	7.71109	6.83985	8.16912	4.87283	8.06584	6.41919	7.10609	7.57335	6.45262	-0.0721929	0.649	0.107433	0.811842	0.179626	0.313334
P23588	Eukaryotic translation initiation factor 4B		69.1103	5.73193	7	4	5	2	3	2	0	0	0	3.11959	2.80411	2.75132	0.59857	0.929144	0.887773	0	0	0	2.89167	0.805162	0	0.802244	0.000867141	1.29033	3.8016e-05	0.488084	0.0174242
P23786	Carnitine O-palmitoyltransferase 2, mitochondrial	Mitochondrion inner membrane. Peripheral membrane protein. Matrix side.	73.7304	8.17725	0	0	2	2	1	2	1	0	0	0	0	1.02192	0.555815	0.287592	0.824361	0.614657	0	0	0.34064	0.555923	0.204886	-0.126941	0.631406	0.0861991	0.628957	0.21314	0.931571
P23919	Thymidylate kinase		23.8045	8.26514	1	0	0	0	0	1	1	0	0	1.28441	0	0	0	0	1.27931	1.90776	0	0	0.428138	0.426438	0.635919	0.00101019	0.63259	-0.118456	0.441602	-0.119466	0.274526
P24158	Myeloblastin		27.7893	8.35303	7	4	9	20	16	11	12	10	11	7.44558	6.69262	11.8199	14.2862	11.8272	11.6538	18.9583	17.434	22.8934	8.65271	12.5891	19.7619	-0.453666	0.0971594	-1.03058	0.0114516	-0.576919	0.0124452
P24298	Alanine aminotransferase 1	Cytoplasm.	54.6022	7.18115	2	1	2	1	2	5	0	1	0	1.09797	0.863563	1.35569	0.368676	0.763047	2.73402	0	0.899818	0	1.10574	1.28858	0.299939	-0.0825277	0.789526	0.433341	0.0740894	0.515869	0.63936
P24462	Cytochrome P450 3A7	Endoplasmic reticulum membrane. Peripheral membrane protein. Microsome membrane. Peripheral membrane protein.	57.4885	9.14404	36	12	49	51	48	41	23	26	18	19.4884	10.2185	32.7522	18.5408	18.0583	22.107	18.4935	23.0697	19.0661	20.8197	19.5687	20.2098	0.0813427	0.908059	0.0390859	0.840972	-0.0422568	0.754425
P24534	Elongation factor 1-beta		24.7483	4.66553	1	1	0	1	1	3	0	0	0	1.2102	1.90368	0	0.812725	0.841048	3.6162	0	0	0	1.03796	1.75666	0	-0.306346	0.536096	0.603103	0.57812	0.909449	0.12112
P24539	ATP synthase F(0) complex subunit B1, mitochondrial	Mitochondrion. Mitochondrion inner membrane.	28.8903	9.36377	3	4	3	7	9	3	3	4	3	3.19096	6.69262	3.93998	5.00016	6.65282	3.1783	4.73958	6.97359	6.24366	4.60785	4.94376	5.98561	-0.0715353	0.816906	-0.273221	0.295087	-0.201686	0.412237
P24557	Thromboxane-A synthase	Endoplasmic reticulum membrane. Multi-pass membrane protein.	60.4791	7.62061	0	0	0	0	0	2	0	0	0	0	0	0	0	0	1.01769	0	0	0	0	0.33923	0	-0.226034	0.973177	0	0.282032	0.226034	0.610707
P24666	Low molecular weight phosphotyrosine protein phosphatase	Cytoplasm.	18.0308	6.7417	3	0	1	1	1	1	2	2	2	5.17017	0	2.12792	1.15736	1.19769	1.71655	5.11955	5.64949	6.74421	2.4327	1.3572	5.83775	0.400926	0.886749	-0.822255	0.180442	-1.22318	0.000604138
P24752	Acetyl-CoA acetyltransferase, mitochondrial	Mitochondrion.	45.1706	8.85107	32	20	24	25	27	21	12	12	10	20.4062	20.0622	18.8971	10.7063	11.9657	13.3384	11.3661	12.5427	12.4776	19.7885	12.0035	12.1288	0.637783	0.00173714	0.62493	0.0002448	-0.0128529	0.859691
P24821	Tenascin	Secreted > extracellular space > extracellular matrix.	240.7	4.89404	1	0	1	0	0	0	0	0	0	0.123715	0	0.152754	0	0	0	0	0	0	0.0921562	0	0	0.0649906	0.573841	0.0649906	0.365052	0	0.244927
P25092	Heat-stable enterotoxin receptor	Cell membrane. Single-pass type I membrane protein. Endoplasmic reticulum membrane. Single-pass type I membrane protein.	123.324	7.1665	0	0	0	0	0	0	1	0	1	0	0	0	0	0	0	0.376929	0	0.496545	0	0	0.291158	0	0.7237	-0.196077	0.120049	-0.196077	0.0790935
P25311	Zinc-alpha-2-glycoprotein	Secreted.	34.2371	6.04932	3	3	0	2	3	4	1	1	2	2.74123	4.31202	0	1.22727	1.90506	3.64047	1.3572	1.49768	3.57579	2.35108	2.2576	2.14356	0.0313353	0.685428	0.0705054	0.719459	0.0391701	0.910757
P25325	3-mercaptopyruvate sulfurtransferase	Cytoplasm. Mitochondrion. Cell junction > synapse > synaptosome.	33.1576	6.59521	27	20	22	31	38	23	17	17	12	24.7541	28.8436	24.9046	19.0867	24.212	21.0032	23.15	25.5464	21.527	26.1674	21.434	23.4078	0.265428	0.0771304	0.148758	0.188903	-0.11667	0.347656
P25398	40S ribosomal protein S12	Cytoplasm.	14.5055	7.21045	8	6	5	13	9	4	8	8	4	16.5028	19.4694	12.7353	18.0092	12.9024	8.21863	24.5118	27.0491	16.1452	16.2358	13.0434	22.5687	0.277642	0.381751	-0.430046	0.185441	-0.707687	0.106641
P25685	DnaJ homolog subfamily B member 1	Cytoplasm. Nucleus. Nucleus > nucleolus.	38.0204	8.63135	1	2	3	0	0	2	1	1	0	0.80087	2.51957	2.96657	0	0	1.59538	1.18954	1.31268	0	2.09567	0.531793	0.834073	0.69394	0.12842	0.531223	0.28543	-0.162717	0.231758
P25686	DnaJ homolog subfamily B member 2		35.5584	5.94775	0	0	0	0	0	0	1	0	0	0	0	0	0	0	0	1.24829	0	0	0	0	0.416095	0	0.201877	-0.272677	0.0551631	-0.272677	0.297647
P25705	ATP synthase subunit alpha, mitochondrial	Mitochondrion inner membrane. Cell membrane. Peripheral membrane protein. Extracellular side.	59.7136	9.12939	93	81	88	122	133	103	64	60	55	45.7929	62.7387	53.502	40.3423	45.5124	50.5156	46.8073	48.4242	52.9902	54.0112	45.4568	49.4072	0.239103	0.206254	0.123744	0.449257	-0.115358	0.313418
P25774	Cathepsin S	Lysosome.	37.4713	8.33838	1	0	0	1	2	0	0	1	0	0.822645	0	0	0.552456	1.14342	0	0	1.34837	0	0.274215	0.565292	0.449456	-0.173754	0.953211	-0.107093	0.782107	0.0666614	0.859989
P25786	Proteasome subunit alpha type-1	Cytoplasm. Nucleus.	29.5369	6.60986	4	5	8	23	23	12	9	10	8	4.14138	8.14311	10.227	15.9918	16.5491	12.3748	13.8403	16.97	16.2066	7.50382	14.9719	15.6723	-0.836571	0.0588872	-0.89491	0.0452285	-0.058339	0.673771
P25787	Proteasome subunit alpha type-2	Cytoplasm. Nucleus. Cytoplasm > P-body.	25.8823	7.43018	1	0	0	9	9	9	7	8	6	1.16366	0	0	7.0332	7.2783	10.4313	12.0988	15.2585	13.6613	0.387886	8.24761	13.6729	-2.10148	0.00432321	-2.71446	0.00213789	-0.612981	0.0222664				+
P25788	Proteasome subunit alpha type-3	Cytoplasm. Nucleus.	28.4151	5.32568	8	6	9	18	16	11	6	7	3	8.54261	10.0783	11.8663	12.908	11.8736	11.6995	9.51634	12.2516	6.26815	10.1624	12.1604	9.34538	-0.219429	0.133106	0.100323	0.634295	0.319752	0.204914
P25789	Proteasome subunit alpha type-4	Cytoplasm. Nucleus. Cytoplasm > P-body.	29.4652	7.72314	5	5	5	8	8	10	8	6	6	5.21639	8.20551	6.44084	5.605	5.80033	10.3914	12.3968	10.26	12.2481	6.62091	7.26557	11.635	-0.104039	0.791082	-0.661398	0.0161818	-0.557359	0.0717656
P25815	Protein S100-P	Nucleus. Cytoplasm. Cell projection > microvillus membrane.	10.3932	4.88135	0	0	0	1	1	0	1	0	1	0	0	0	1.92487	1.99196	0	4.25731	0	5.60834	0	1.30561	3.28855	-0.724916	0.0911021	-1.40287	0.0887783	-0.677956	0.54079
P26038	Moesin	Cell membrane. Peripheral membrane protein. Cytoplasmic side. Cytoplasm > cytoskeleton. Apical cell membrane. Peripheral membrane protein. Cytoplasmic side. Cell projection > microvillus membrane. Peripheral membrane protein. Cytoplasmic side.	67.7778	6.40479	17	8	13	16	13	12	9	6	5	8.02258	5.93868	7.57496	5.07073	4.26354	5.64051	6.30849	4.641	4.61692	7.17874	4.99159	5.18881	0.392674	0.0424591	0.352544	0.0771954	-0.0401305	0.806976
P26232	Catenin alpha-2	Cytoplasm. Cytoplasm > cytoskeleton. Cell junction > adherens junction. Cell membrane. Peripheral membrane protein. Cytoplasmic side. Cell projection > axon.	105.247	5.70654	6	5	1	0	0	1	0	0	0	1.71435	2.24726	0.352793	0	0	0.28459	0	0	0	1.43813	0.0948635	0	0.714769	0.0491425	0.781625	0.160571	0.0668562	0.0243399
P26373	60S ribosomal protein L13		24.2465	11.6489	15	10	14	14	17	13	8	8	3	19.3575	20.2999	22.3079	12.1331	15.2465	16.7099	15.3344	16.9217	7.57525	20.6551	14.6965	13.2771	0.44029	0.0287223	0.568463	0.123965	0.128173	0.606542
P26440	Isovaleryl-CoA dehydrogenase, mitochondrial	Mitochondrion matrix.	46.2896	8.19189	4	4	6	10	10	6	5	4	5	2.5749	4.05038	4.76896	4.323	4.47366	3.84702	4.78067	4.22043	6.29778	3.79808	4.21456	5.09963	-0.100077	0.518699	-0.292168	0.226603	-0.192091	0.23205
P26447	Protein S100-A4		11.7207	6.11279	0	0	2	0	1	0	0	1	0	0	0	6.65766	0	1.87362	0	0	4.41891	0	2.21922	0.62454	1.47297	0.684911	0.656626	0.280806	0.74928	-0.404105	0.364789
P26572	Alpha-1,3-mannosyl-glycoprotein 2-beta-N-acetylglucosaminyltransferase	Golgi apparatus membrane. Single-pass type II membrane protein.	50.8464	9.15869	1	0	0	4	2	1	0	0	0	0.6119	0	0	1.64371	0.850498	0.609471	0	0	0	0.203967	1.03456	0	-0.461385	0.0897849	0.140102	0.150907	0.601488	0.353156
P26583	High mobility group protein B2	Nucleus. Chromosome.	24.0187	7.81104	4	4	0	5	3	2	0	0	0	5.2114	8.19765	0	4.37472	2.7163	2.59536	0	0	0	4.46968	3.22879	0	0.307218	0.724367	1.6937	0.267297	1.38648	0.00266544
P26599	Polypyrimidine tract-binding protein 1	Nucleus.	57.1856	9.17334	1	1	4	0	1	3	0	0	0	0.512798	0.806643	2.53267	0	0.356376	1.53229	0	0	0	1.28404	0.629554	0	0.320652	0.351804	0.71547	0.163939	0.394818	0.958347
P26639	Threonine--tRNA ligase, cytoplasmic	Cytoplasm.	83.3819	6.66846	7	10	5	10	10	4	5	6	3	2.63633	5.92431	2.32512	2.52923	2.61737	1.5005	2.79699	3.70382	2.21076	3.62859	2.2157	2.90385	0.417001	0.277368	0.198856	0.664632	-0.218145	0.299472
P26640	Valine--tRNA ligase		140.387	7.59131	1	1	2	0	1	1	0	0	0	0.215424	0.338867	0.53198	0	0.149712	0.214569	0	0	0	0.36209	0.121427	0	0.155029	0.0687083	0.240064	0.937678	0.0850349	0.0166611
P26641	Elongation factor 1-gamma		50.0871	6.66846	19	16	19	19	24	14	10	8	8	11.8389	15.6825	14.6179	7.95057	10.3928	8.6888	9.25502	8.17043	9.75364	14.0464	9.01073	9.0597	0.543343	0.0184982	0.536941	0.0120067	-0.00640237	0.929011
P26885	Peptidyl-prolyl cis-trans isomerase FKBP2	Endoplasmic reticulum membrane. Peripheral membrane protein.	15.6393	9.12939	3	3	3	1	1	2	2	2	1	5.75272	9.04917	7.10306	1.28777	1.33265	3.81993	5.6964	6.28606	3.75206	7.30165	2.14678	5.24484	1.1655	0.0240929	0.360533	0.175558	-0.804962	0.0613903
P27105	Erythrocyte band 7 integral membrane protein	Cell membrane. Peripheral membrane protein. Cytoplasmic side. Cell membrane. Lipid-anchor. Cytoplasmic side. Melanosome.	31.7107	7.88428	9	5	13	23	24	26	14	11	14	8.50924	7.43624	15.1762	14.6037	15.7696	24.4847	19.6605	17.0466	25.8996	10.3739	18.286	20.8689	-0.713183	0.0955885	-0.886086	0.0430324	-0.172903	0.516766
P27144	Adenylate kinase 4, mitochondrial	Mitochondrion matrix.	25.2522	8.39697	6	3	6	4	8	6	7	6	7	7.32634	5.76225	9.04605	3.28006	6.78873	7.29726	12.6956	12.0083	16.7244	7.37822	5.78868	13.8094	0.267935	0.376662	-0.753401	0.0187962	-1.02134	0.028957
P27216	Annexin A13	Cell membrane.	35.3932	5.60498	0	0	0	2	0	0	1	0	0	0	0	0	1.15736	0	0	1.27989	0	0	0	0.385787	0.426629	-0.254465	0.667175	-0.278954	0.125188	-0.0244884	0.409163
P27338	Amine oxidase [flavin-containing] B	Mitochondrion outer membrane. Single-pass type IV membrane protein. Cytoplasmic side.	58.7252	7.50342	21	11	18	37	40	37	17	18	15	10.9966	9.06077	11.6381	13.0114	14.5566	19.298	13.2222	15.4492	15.369	10.5651	15.622	14.6801	-0.48795	0.0518471	-0.408705	0.0220887	0.0792454	0.712069
P27348	14-3-3 protein theta	Cytoplasm.	27.7468	4.77979	7	6	5	7	12	5	4	5	5	7.77988	10.4897	6.86146	5.22466	9.26869	5.53499	6.60318	9.10837	10.8733	8.377	6.67611	8.86162	0.258268	0.329703	-0.0658503	0.801676	-0.324118	0.271867
P27482	Calmodulin-like protein 3		16.88	4.42432	17	0	0	14	17	3	0	0	0	31.0673	0	0	17.1818	21.5907	5.4607	0	0	0	10.3558	14.7444	0	-0.438492	0.227838	2.62711	0.744345	3.0656	0.00314643
P27487	Dipeptidyl peptidase 4	Secreted. Cell membrane. Single-pass type II membrane protein. Apical cell membrane. Single-pass type II membrane protein. Cell projection > invadopodium membrane. Single-pass type II membrane protein. Cell projection > lamellipodium membrane. Single-pass type II membrane protein. Cell junction. Membrane raft.	88.2225	6.03662	0	1	2	5	7	4	1	1	2	0	0.559174	0.877837	1.19362	1.72931	1.41626	0.527995	0.58265	1.3911	0.479004	1.4464	0.833916	-0.475329	0.0811945	-0.193037	0.396153	0.282293	0.120842
P27635	60S ribosomal protein L10		24.5879	10.0815	19	12	9	18	21	20	8	3	8	24.1758	24.0184	14.1397	15.381	18.5699	25.3472	15.1194	6.25668	19.9175	20.778	19.766	13.7645	0.0655615	0.864043	0.530957	0.278737	0.465395	0.301312
P27695	DNA-(apurinic or apyrimidinic site) lyase	Nucleus. Nucleus > nucleolus. Nucleus speckle. Endoplasmic reticulum. Cytoplasm. Mitochondrion.	35.5322	8.11865	1	2	1	9	6	10	1	1	1	0.856276	2.69388	1.05727	5.17537	3.57049	8.52876	1.27184	1.40349	1.67545	1.53581	5.75821	1.45026	-1.13368	0.0326719	0.0353359	0.859885	1.16902	0.00754474		+
P27708	CAD protein	Cytoplasm. Nucleus.	242.829	6.45557	9	6	5	22	21	4	2	3	1	1.10142	1.15504	0.755532	1.80808	1.78605	0.487577	0.363546	0.601766	0.239457	1.004	1.36057	0.40159	-0.161822	0.736002	0.322894	0.031348	0.484716	0.0901635
P27797	Calreticulin	Endoplasmic reticulum lumen. Cytoplasm > cytosol. Secreted > extracellular space > extracellular matrix. Cell surface. Sarcoplasmic reticulum lumen.	48.1118	4.43701	11	1	3	6	11	10	3	3	1	7.18286	1.02716	2.41879	2.63112	4.99183	6.50395	2.90967	3.21086	1.27768	3.54294	4.70897	2.46607	-0.27544	0.449691	0.311644	0.842906	0.587084	0.173701
P27816	Microtubule-associated protein 4	Cytoplasm > cytoskeleton.	120.93	5.42725	7	5	2	2	2	1	1	1	1	1.65457	1.85906	0.583701	0.317471	0.328534	0.235429	0.35108	0.387422	0.462493	1.36578	0.293811	0.400332	0.553193	0.0202292	0.487706	0.0414201	-0.0654871	0.0779323
P27824	Calnexin	Endoplasmic reticulum membrane. Single-pass type I membrane protein. Endoplasmic reticulum. Melanosome.	67.5259	4.60205	25	23	25	20	13	14	9	8	7	11.499	16.6411	14.1981	6.17781	4.15551	6.41386	6.14865	6.03122	6.29991	14.1127	5.58239	6.15993	1.08748	0.00596578	0.981573	0.00161856	-0.105902	0.449957
P28062	Proteasome subunit beta type-8	Cytoplasm. Nucleus.	30.3346	7.43018	1	0	2	2	3	1	2	2	3	0.986578	0	2.43632	1.32509	2.05691	0.982662	2.93076	3.23413	5.79122	1.14096	1.45489	3.98537	-0.137432	0.597607	-0.930233	0.0704185	-0.792801	0.0290027
P28065	Proteasome subunit beta type-9	Cytoplasm. Nucleus.	23.2495	5.03369	2	0	0	5	4	5	2	1	2	2.48672	0	0	4.17496	3.45636	6.19212	3.69356	2.03795	4.86568	0.828906	4.60781	3.5324	-1.22393	0.0536521	-0.96766	0.0870413	0.256268	0.390397
P28066	Proteasome subunit alpha type-5	Cytoplasm. Nucleus.	26.3942	4.79248	6	4	3	15	15	9	4	4	4	6.77914	7.10917	4.18521	11.3815	11.7782	10.1283	6.71277	7.40763	8.84303	6.02451	11.096	7.65448	-0.706643	0.0222434	-0.266786	0.238082	0.439857	0.01541
P28070	Proteasome subunit beta type-4	Cytoplasm. Nucleus.	29.1855	5.97314	0	2	3	9	10	5	5	4	3	0	3.2449	3.82059	6.23397	7.16802	5.13664	7.65993	6.76227	6.05446	2.35516	6.17954	6.82555	-0.909293	0.205688	-1.01896	0.182794	-0.109667	0.428144
P28072	Proteasome subunit beta type-6	Cytoplasm. Nucleus.	25.3414	4.91943	8	8	3	17	23	11	8	8	8	9.1145	14.3373	4.22023	13.007	18.211	12.4827	13.5379	14.9392	17.8341	9.22402	14.5669	15.4371	-0.561713	0.211279	-0.635568	0.162344	-0.0738549	0.669939
P28074	Proteasome subunit beta type-5	Cytoplasm. Nucleus.	28.4622	6.91748	7	3	4	19	23	12	14	15	13	7.24741	4.88586	5.11349	13.2106	16.5491	12.3748	21.5294	25.4549	26.3357	5.74892	14.0449	24.44	-1.05004	0.00410328	-1.77066	0.000468354	-0.720612	0.00662953				+
P28161	Glutathione S-transferase Mu 2	Cytoplasm.	25.728	6.3667	2	2	0	5	3	3	1	1	0	2.49813	3.92961	0	4.19411	2.60416	3.73231	1.85525	2.04729	0	2.14258	3.51019	1.30085	-0.411574	0.340604	0.327692	0.900583	0.739266	0.119236
P28288	ATP-binding cassette sub-family D member 3	Peroxisome membrane. Multi-pass membrane protein.	75.4276	9.36377	6	3	6	8	8	3	2	2	3	2.47917	1.9499	3.06111	2.21989	2.29725	1.23466	1.22745	1.35451	2.42546	2.49673	1.91727	1.66914	0.199028	0.300887	0.293434	0.15712	0.0944058	0.638737
P28331	NADH-ubiquinone oxidoreductase 75 kDa subunit, mitochondrial	Mitochondrion inner membrane.	79.4165	6.22705	22	11	18	20	20	18	10	6	5	8.24003	6.48088	8.32436	5.03062	5.20593	6.71508	5.5632	3.68344	3.66432	7.68176	5.65055	4.30365	0.339706	0.0650275	0.619081	0.0210382	0.279375	0.161909
P28332	Alcohol dehydrogenase 6	Cytoplasm.	39.0631	7.76709	10	4	8	4	3	4	3	1	0	7.39934	4.65573	7.30895	1.98764	1.54268	2.94799	3.2971	1.2128	0	6.45467	2.15944	1.5033	1.02336	0.0102136	1.27103	0.0482152	0.247674	0.428333	+
P28340	DNA polymerase delta catalytic subunit	Nucleus.	123.553	7.03467	2	2	1	1	0	1	2	2	1	0.491952	0.773853	0.303714	0.165188	0	0.245	0.730704	0.806341	0.481294	0.523173	0.136729	0.67278	0.239835	0.0386368	-0.0831018	0.393403	-0.322937	0.0083039
P28482	Mitogen-activated protein kinase 1	Cytoplasm > cytoskeleton > spindle. Nucleus. Cytoplasm > cytoskeleton > microtubule organizing center > centrosome. Cytoplasm.	41.3632	6.97607	3	3	2	1	2	2	0	0	0	2.26913	3.56939	1.86784	0.507953	1.05131	1.50675	0	0	0	2.56879	1.022	0	0.596307	0.0586502	1.19181	0.00194218	0.595505	0.0916679
P28676	Grancalcin	Cytoplasm. Cytoplasmic granule membrane. Peripheral membrane protein. Cytoplasmic side.	23.9945	5.21143	1	1	1	2	3	2	2	2	2	1.25482	1.97386	1.54936	1.68537	2.61616	2.49967	3.7276	4.11346	4.91053	1.59268	2.26707	4.25053	-0.248185	0.139951	-0.798918	0.00296623	-0.550732	0.0164972
P28799	Granulins	Secreted.	63.4998	6.82959	3	2	2	2	2	0	0	0	0	1.37755	1.44461	1.13393	0.616739	0.638232	0	0	0	0	1.3187	0.418324	0	0.45661	0.0148968	0.730618	0.00503782	0.274007	0.44709
P28838	Cytosol aminopeptidase	Cytoplasm.	56.1308	7.92822	14	8	7	18	21	14	6	7	6	7.34516	6.60235	4.53465	6.34207	7.65694	7.316	4.67566	6.01959	6.15945	6.16072	7.105	5.61823	-0.157963	0.365786	0.0992396	0.666763	0.257203	0.084915
P29144	Tripeptidyl-peptidase 2	Cytoplasm. Nucleus.	138.263	6.31592	1	3	1	1	2	1	0	0	0	0.218011	1.02881	0.269185	0.146408	0.30302	0.217145	0	0	0	0.505335	0.222191	0	0.173021	0.312183	0.325003	0.890831	0.151983	0.0588223
P29218	Inositol monophosphatase 1	Cytoplasm.	30.1692	5.26221	1	2	0	1	1	1	1	1	1	0.983017	3.09262	0	0.660156	0.683161	0.979114	1.46009	1.61123	1.92344	1.35854	0.774144	1.66492	0.275794	0.808022	-0.125945	0.463582	-0.401738	0.00659192
P29401	Transketolase		67.8347	7.66455	40	26	28	41	40	36	26	24	21	17.4829	17.8756	15.1106	12.0343	12.15	15.6721	16.8789	17.1933	17.9593	16.823	13.2855	17.3438	0.300339	0.0760077	-0.0393745	0.587509	-0.339713	0.036304
P29590	Protein PML	Nucleus. Nucleus > nucleoplasm. Cytoplasm. Nucleus > PML body. Nucleus > nucleolus. Endoplasmic reticulum membrane. Peripheral membrane protein. Cytoplasmic side. Early endosome membrane. Peripheral membrane protein. Cytoplasmic side.	97.4889	6.21436	1	0	1	0	0	0	0	0	0	0.308725	0	0.381192	0	0	0	0	0	0	0.229973	0	0	0.157026	0.591148	0.157026	0.15504	0	0.154285
P29692	Elongation factor 1-delta	Nucleus.	31.1028	5.0083	6	5	6	8	7	9	5	5	5	5.81414	7.62148	7.1789	5.20607	4.71406	8.68659	7.19652	7.94146	9.48029	6.87151	6.20224	8.20609	0.113162	0.553245	-0.202179	0.19781	-0.315341	0.205423
P29966	Myristoylated alanine-rich C-kinase substrate	Cytoplasm > cytoskeleton. Membrane. Lipid-anchor.	31.5359	4.44971	3	2	5	10	13	7	5	5	5	2.4605	2.58029	5.06343	5.50792	7.40983	5.71838	6.09103	6.72154	8.02398	3.36807	6.21205	6.94552	-0.613338	0.0580306	-0.736761	0.0347883	-0.123423	0.407593
P29992	Guanine nucleotide-binding protein subunit alpha-11	Cell membrane. Lipid-anchor.	42.0965	5.69385	1	0	1	0	0	0	0	0	0	0.758484	0	0.936523	0	0	0	0	0	0	0.565002	0	0	0.35896	0.054332	0.35896	0.591516	0	0.0667839
P30038	Delta-1-pyrroline-5-carboxylate dehydrogenase, mitochondrial	Mitochondrion matrix.	61.6806	8.07471	35	21	21	51	41	34	14	16	11	16.9278	15.9767	12.5408	16.5649	13.7809	16.3789	10.0572	12.6838	10.4098	15.1484	15.5749	11.0503	-0.0354404	0.781386	0.393996	0.0555981	0.429436	0.021119
P30039	Phenazine biosynthesis-like domain-containing protein		31.7652	6.52197	24	13	12	31	32	29	13	13	7	22.6913	19.3342	14.0088	19.6832	21.0262	27.3098	18.2562	20.1459	12.9498	18.6781	22.6731	17.1173	-0.254832	0.306854	0.113225	0.685565	0.368057	0.159916
P30040	Endoplasmic reticulum resident protein 29	Endoplasmic reticulum lumen. Melanosome.	28.9752	7.31299	8	2	7	5	3	5	3	3	0	8.34623	3.2822	9.01717	3.50312	2.17512	5.19568	4.64879	5.13	0	6.88187	3.62464	3.2596	0.659101	0.21165	0.755911	0.293448	0.0968098	0.608414
P30041	Peroxiredoxin-6	Cytoplasm. Lysosome. Cytoplasmic vesicle.	25.0192	6.37939	28	10	20	57	52	32	17	16	14	34.037	19.1218	30.0189	46.5321	43.9297	38.745	30.6944	31.8793	33.2995	27.7259	43.0689	31.9578	-0.600414	0.0635568	-0.192022	0.389106	0.408392	0.00738393
P30042	ES1 protein homolog, mitochondrial	Mitochondrion.	28.1527	8.26514	4	2	4	1	1	0	0	0	0	4.06411	3.19647	5.01808	0.682325	0.706103	0	0	0	0	4.09289	0.462809	0	1.30682	0.00571747	1.60713	0.000623438	0.300305	0.329749	+
P30043	Flavin reductase (NADPH)	Cytoplasm.	22.1054	7.6499	29	11	18	33	21	21	12	11	7	38.3329	22.8719	29.3777	29.2936	19.291	27.6481	23.5599	23.8321	18.1046	30.1941	25.4109	21.8322	0.232048	0.447952	0.433887	0.149562	0.201839	0.417256
P30044	Peroxiredoxin-5, mitochondrial	Mitochondrion. Cytoplasm. Peroxisome.	22.0725	8.70459	7	5	17	8	8	12	11	10	10	8.90687	10.0076	26.7084	6.836	7.07423	15.2083	20.7892	20.8556	24.8968	15.2076	9.70618	22.1805	0.555779	0.419169	-0.490798	0.226976	-1.04658	0.0287168
P30046	D-dopachrome decarboxylase	Cytoplasm.	12.7037	7.29834	13	10	14	87	60	35	29	29	21	29.9987	36.2989	39.8895	134.823	96.2216	80.445	99.3974	109.686	94.819	35.3957	103.83	101.301	-1.5008	0.00360112	-1.46591	0.000359218	0.034893	0.984957				+
P30047	GTP cyclohydrolase 1 feedback regulatory protein	Nucleus. Nucleus membrane. Cytoplasm > cytosol.	9.69189	6.53662	4	5	5	8	14	6	7	5	5	12.9665	25.4957	20.0126	17.4155	31.5393	19.3725	33.7037	26.5661	31.7138	19.4916	22.7758	30.6612	-0.205158	0.588044	-0.603807	0.0820939	-0.398648	0.170812
P30048	Thioredoxin-dependent peroxide reductase, mitochondrial	Mitochondrion.	27.6752	7.78174	23	26	19	31	35	23	20	18	17	24.4641	43.502	24.9532	22.1436	25.8721	24.3669	31.5972	31.3812	35.3807	30.9731	24.1275	32.7864	0.335718	0.33122	-0.0772335	0.655105	-0.412952	0.00677411
P30049	ATP synthase subunit delta, mitochondrial	Mitochondrion. Mitochondrion inner membrane.	17.4792	5.49072	2	2	3	7	8	5	5	5	4	3.24161	5.09914	6.00378	7.6193	9.01123	8.07187	12.037	13.283	12.6855	4.78151	8.23413	12.6685	-0.59371	0.0397535	-1.11305	0.00572231	-0.519337	0.00160258
P30050	60S ribosomal protein L12		17.8075	9.42236	11	7	13	14	13	13	7	3	5	18.153	18.1715	26.4894	15.5157	14.9095	21.3684	17.1583	8.11473	16.1452	20.938	17.2645	13.8061	0.251791	0.325831	0.537259	0.170331	0.285468	0.378928
P30084	Enoyl-CoA hydratase, mitochondrial	Mitochondrion matrix.	31.3671	8.07471	28	6	13	17	19	27	9	9	8	26.2906	8.86195	15.0716	10.7196	12.3982	25.251	12.5517	13.851	14.6977	16.7414	16.1229	13.7001	0.0484105	0.97243	0.255448	0.755199	0.207038	0.752235
P30085	UMP-CMP kinase	Nucleus. Cytoplasm.	22.2083	5.56689	3	1	4	1	2	0	2	1	1	4.16779	2.18534	6.86146	0.932975	1.93098	0	4.12698	2.27709	2.71833	4.40487	0.954651	3.0408	1.11618	0.0573915	0.345515	0.471211	-0.770666	0.0714199
P30086	Phosphatidylethanolamine-binding protein 1	Cytoplasm.	21.0437	7.53271	39	26	17	73	81	59	35	27	26	56.7889	59.5535	30.5647	71.3851	81.9684	85.5704	75.6982	64.4405	74.0781	48.9691	79.6413	71.4056	-0.679677	0.0766503	-0.526268	0.131713	0.153409	0.217745
P30101	Protein disulfide-isomerase A3	Endoplasmic reticulum. Endoplasmic reticulum lumen. Melanosome.	56.7468	6.354	76	58	65	48	53	35	26	24	20	40.9791	49.194	43.2748	17.381	19.8604	18.7971	20.8229	21.2108	21.1007	44.4826	18.6795	21.0448	1.16849	0.000201143	1.01225	0.000164625	-0.156239	0.0366311	+
P30153	Serine/threonine-protein phosphatase 2A 65 kDa regulatory subunit A alpha isoform	Cytoplasm. Chromosome > centromere.	65.2669	5.10986	6	3	6	1	2	4	0	0	0	2.77381	2.18163	3.42491	0.310464	0.642566	1.84187	0	0	0	2.79345	0.931632	0	0.70936	0.0652235	1.26106	0.000130232	0.551704	0.18827
P30273	High affinity immunoglobulin epsilon receptor subunit gamma	Cell membrane. Single-pass type I membrane protein.	9.66128	7.12256	1	0	0	1	2	1	0	0	0	3.16623	0	0	2.12632	4.40083	3.15366	0	0	0	1.05541	3.22694	0	-0.774599	0.131112	0.611366	0.979946	1.38597	0.00754259
P30405	Peptidyl-prolyl cis-trans isomerase F, mitochondrial	Mitochondrion matrix.	22.0262	9.37842	0	0	1	0	0	0	0	0	0	0	0	1.62421	0	0	0	0	0	0	0.541404	0	0	0.345626	0.073347	0.345626	0.961192	0	0.000833416
P30419	Glycylpeptide N-tetradecanoyltransferase 1	Cytoplasm.	56.7699	7.79639	2	2	1	0	1	1	0	0	1	1.09797	1.72713	0.677846	0	0.381524	0.546804	0	0	1.07418	1.16765	0.309442	0.358059	0.455867	0.0426565	0.425811	0.214208	-0.0300554	0.373492
P30486	HLA class I histocompatibility antigen, B-48 alpha chain	Membrane. Single-pass type I membrane protein.	40.337	5.99854	2	1	2	4	7	3	2	2	2	1.5044	1.18322	1.85752	2.02059	3.65925	2.24764	2.2345	2.4658	2.9436	1.51505	2.64249	2.54797	-0.401355	0.0745548	-0.371678	0.025824	0.0296772	0.969535
P30508	HLA class I histocompatibility antigen, Cw-12 alpha chain	Membrane. Single-pass type I membrane protein.	40.8601	6.30322	2	1	1	6	6	3	4	2	2	1.48795	1.17029	0.918611	2.99776	3.10223	2.22307	4.42016	2.43885	2.91143	1.19229	2.77435	3.25681	-0.580714	0.00817389	-0.719599	0.0115368	-0.138884	0.535635
P30520	Adenylosuccinate synthetase isozyme 2	Cytoplasm.	50.0658	6.55127	1	0	0	0	0	0	0	0	0	0.59714	0	0	0	0	0	0	0	0	0.199047	0	0	0.136878	0.0233358	0.136878	0.987542	0	0.0147775
P30533	Alpha-2-macroglobulin receptor-associated protein	Endoplasmic reticulum. Cytoplasm. Cell surface.	41.4409	8.77783	1	0	0	0	0	0	0	0	0	0.762733	0	0	0	0	0	0	0	0	0.254244	0	0	0.172644	0.0383782	0.172644	0.939994	0	0.0169126
P30536	Translocator protein	Mitochondrion membrane. Multi-pass membrane protein.	18.8156	9.36377	0	0	0	0	1	0	0	0	0	0	0	0	0	1.11974	0	0	0	0	0	0.373246	0	-0.246862	0.82595	0	0.130536	0.246862	0.30975
P30566	Adenylosuccinate lyase		54.854	7.10791	1	2	0	2	3	1	0	0	0	0.562594	1.76995	0	0.755633	1.17295	0.560361	0	0	0	0.777514	0.829647	0	-0.0268281	0.973729	0.473794	0.509541	0.500622	0.354263
P30613	Pyruvate kinase PKLR		61.7915	7.73779	27	22	18	42	40	33	26	22	19	12.8083	16.4167	10.5432	13.3802	13.1872	15.5925	18.3198	17.106	17.636	13.2561	14.0533	17.6872	-0.0734832	0.631661	-0.367875	0.0786665	-0.294392	0.0152346
P30622	CAP-Gly domain-containing linker protein 1	Cytoplasm. Cytoplasm > cytoskeleton. Cytoplasmic vesicle membrane. Peripheral membrane protein. Cytoplasmic side. Cell projection > ruffle.	162.147	5.36377	1	0	0	0	0	0	0	0	0	0.189357	0	0	0	0	0	0	0	0	0.0631191	0	0	0.0448271	0.130651	0.0448271	0.0297707	0	0.0774378
P30626	Sorcin	Cytoplasm. Sarcoplasmic reticulum membrane. Peripheral membrane protein. Cytoplasmic side.	21.6624	5.59229	1	4	0	3	4	3	1	2	1	1.37523	8.65308	0	2.77065	3.82294	4.10931	2.04265	4.50818	2.69087	3.34277	3.56764	3.08057	-0.0594773	0.449775	0.0725983	0.566479	0.132076	0.512773
P30711	Glutathione S-transferase theta-1	Cytoplasm.	27.3176	7.48877	2	0	1	9	6	2	2	2	1	2.26913	0	1.40088	6.85737	4.73089	2.26012	3.37037	3.71925	2.21997	1.22334	4.61613	3.1032	-1.03743	0.102745	-0.662846	0.146423	0.374586	0.423376
P30740	Leukocyte elastase inhibitor	Cytoplasm. Cytoplasmic granule.	42.7147	6.27783	3	2	7	12	9	14	6	5	6	2.15537	2.2603	6.20971	5.78986	4.49372	10.0185	6.40282	5.88799	8.43471	3.5418	6.76736	6.90851	-0.661788	0.161341	-0.68483	0.0960606	-0.0230416	0.811634
P30837	Aldehyde dehydrogenase X, mitochondrial	Mitochondrion matrix.	57.1702	6.80029	14	16	14	14	22	11	5	4	2	7.37358	13.2558	9.10438	4.95181	8.05258	5.77053	3.91146	3.45308	2.06109	9.91124	6.2583	3.14187	0.528407	0.114048	1.21196	0.0113988	0.683551	0.044257
P31040	Succinate dehydrogenase [ubiquinone] flavoprotein subunit, mitochondrial	Mitochondrion inner membrane. Peripheral membrane protein. Matrix side.	72.6453	7.38623	24	22	17	20	27	20	6	4	4	9.84201	14.1916	8.60783	5.50792	7.69483	8.16912	3.65462	2.68861	3.20959	10.8805	7.12396	3.18428	0.497454	0.0983525	1.31297	0.00221719	0.815517	0.00620723
P31146	Coronin-1A	Cytoplasm > cytoskeleton. Cytoplasm > cell cortex. Cytoplasmic vesicle > phagosome membrane.	50.9938	6.68311	4	6	3	12	14	9	4	4	4	2.36265	5.57476	2.18793	4.75999	5.74686	5.29486	3.50928	3.87254	4.62293	3.37511	5.26724	4.00158	-0.435112	0.152083	-0.159048	0.449764	0.276064	0.0459251
P31150	Rab GDP dissociation inhibitor alpha	Cytoplasm.	50.5501	5.13525	1	1	5	4	5	7	2	2	3	0.609162	0.958227	3.76076	1.63636	2.11673	4.24721	1.8096	1.99691	3.57579	1.77605	2.66677	2.46077	-0.305546	0.362056	-0.240414	0.371041	0.0651321	0.909039
P31153	S-adenosylmethionine synthase isoform type-2		43.6333	6.48096	2	1	5	2	3	1	3	3	2	1.37871	1.08437	4.25584	0.925889	1.43723	0.686619	3.07173	3.3897	2.69768	2.23964	1.01658	3.05304	0.491029	0.24317	-0.253208	0.310501	-0.744236	0.00704835
P31327	Carbamoyl-phosphate synthase [ammonia], mitochondrial	Mitochondrion. Nucleus > nucleolus.	164.835	6.7417	677	312	327	751	634	333	147	127	101	122.896	89.0921	73.2941	91.5535	79.9836	60.2097	39.6356	37.7876	35.8747	95.0941	77.2489	37.7659	0.292993	0.363436	1.28785	0.00419411	0.994858	0.00521507
P31513	Dimethylaniline monooxygenase [N-oxide-forming] 3	Microsome membrane. Endoplasmic reticulum membrane.	59.9944	7.78174	0	0	0	0	0	1	0	0	0	0	0	0	0	0	0.509802	0	0	0	0	0.169934	0	-0.117651	0.64553	0	0.396812	0.117651	0.32416
P31689	DnaJ homolog subfamily A member 1	Membrane. Lipid-anchor.	44.8395	7.07861	1	1	2	0	0	0	0	0	0	0.685883	1.07891	1.69376	0	0	0	0	0	0	1.15285	0	0	0.656657	0.0119055	0.656657	0.0184195	0	0.206449
P31930	Cytochrome b-c1 complex subunit 1, mitochondrial	Mitochondrion inner membrane.	52.6124	6.3667	8	8	7	20	24	19	8	7	3	4.53826	7.13879	4.90309	7.6193	9.46179	10.7356	6.74074	6.50869	3.32995	5.52671	9.27222	5.52646	-0.58268	0.0373572	4.82875e-05	0.922325	0.582728	0.0906205
P31937	3-hydroxyisobutyrate dehydrogenase, mitochondrial	Mitochondrion.	35.3058	8.1333	7	2	7	5	4	4	4	4	3	5.67283	2.54957	7.00441	2.72118	2.25281	3.22875	4.81482	5.31321	4.75707	5.0756	2.73424	4.9617	0.579719	0.169189	0.0234128	0.853205	-0.556306	0.00526023
P31939	Bifunctional purine biosynthesis protein PURH		64.5753	6.7124	5	2	6	1	1	2	2	2	1	2.29979	1.44705	3.40755	0.30889	0.319655	0.916266	1.36637	1.5078	0.899987	2.3848	0.514937	1.25805	0.801988	0.0206917	0.428501	0.109068	-0.373488	0.0613903
P31942	Heterogeneous nuclear ribonucleoprotein H3	Nucleus.	36.9031	6.87354	2	2	6	1	5	6	5	4	2	1.57396	2.47588	5.83026	0.528506	2.73462	4.70314	5.84457	5.15965	3.07972	3.29337	2.65542	4.69465	0.185273	0.625124	-0.338823	0.337531	-0.524096	0.272667
P31943	Heterogeneous nuclear ribonucleoprotein H	Nucleus > nucleoplasm.	49.1984	6.30322	13	10	10	10	8	10	6	3	4	7.88384	9.53959	7.48801	4.07267	3.37168	6.04042	5.4046	2.98203	4.74648	8.30381	4.49492	4.3777	0.665793	0.0268688	0.692069	0.0269461	0.0262758	0.919
P31946	14-3-3 protein beta/alpha	Cytoplasm. Melanosome.	28.0648	4.83057	15	8	5	11	16	7	9	11	7	16.6034	13.9293	6.83357	8.17681	12.308	7.71749	14.7968	19.9569	15.1608	12.4554	9.40077	16.6382	0.342481	0.485704	-0.366647	0.294396	-0.709128	0.0291623
P31948	Stress-induced-phosphoprotein 1	Cytoplasm. Nucleus.	62.5994	6.80029	3	6	7	2	1	1	2	1	0	1.5044	4.7329	4.33422	0.673529	0.3485	0.499475	1.48967	0.821934	0	3.52384	0.507168	0.770533	1.13961	0.0109849	0.995507	0.0695642	-0.144105	0.517854
P31949	Protein S100-A11	Cytoplasm. Nucleus.	11.7328	7.12256	3	0	0	2	7	0	0	0	0	7.77988	0	0	3.48311	12.6157	0	0	0	0	2.59329	5.36627	0	-0.681407	0.602868	1.19953	0.733011	1.88094	0.328456
P31997	Carcinoembryonic antigen-related cell adhesion molecule 8	Cell membrane. Lipid-anchor > GPI-anchor.	38.1301	7.38623	0	0	0	0	0	1	4	3	3	0	0	0	0	0	0.777119	4.63547	3.83648	4.57988	0	0.25904	4.35061	-0.17571	0.413974	-1.66689	0.000227723	-1.49118	0.00409907			+
P32119	Peroxiredoxin-2	Cytoplasm.	21.8782	5.97314	62	63	57	76	83	56	50	37	36	85.2643	136.286	96.7882	70.1899	79.3261	76.7072	102.132	83.4014	96.8713	106.113	75.4077	94.1351	0.481988	0.0896328	0.169403	0.535921	-0.312585	0.0362136
P32243	Homeobox protein OTX2	Nucleus.	31.6164	9.31982	0	1	0	0	0	0	0	0	0	0	1.4821	0	0	0	0	0	0	0	0.494034	0	0	0.318481	0.198501	0.318481	0.79855	0	0.0476177
P32455	Interferon-induced guanylate-binding protein 1	Cytoplasm. Golgi apparatus membrane. Lipid-anchor. Cytoplasmic side. Secreted.	67.8877	6.31592	0	1	0	0	0	0	0	0	0	0	0.723526	0	0	0	0	0	0	0	0.241175	0	0	0.164256	0.163658	0.164256	0.672393	0	0.167767
P32754	4-hydroxyphenylpyruvate dioxygenase		44.9059	7.00537	2	1	2	3	2	3	6	5	3	1.38573	1.08989	1.711	1.3959	0.963032	2.07034	6.17473	5.67824	4.06712	1.39554	1.47642	5.3067	-0.0339632	0.927825	-1.10558	0.0018407	-1.07161	0.00677741			+
P32929	Cystathionine gamma-lyase	Cytoplasm.	44.4795	6.69775	5	1	0	6	4	3	0	0	2	3.36167	1.0576	0	2.70908	1.86899	2.009	0	0	2.63107	1.47309	2.19569	0.877024	-0.272688	0.343248	0.271643	0.953007	0.544331	0.177057
P32969	60S ribosomal protein L9		21.8498	9.94971	3	0	4	10	8	2	2	1	1	4.25462	0	7.00441	9.52412	7.88482	2.82515	4.21296	2.32453	2.77496	3.75301	6.7447	3.10415	-0.604092	0.37774	0.172646	0.820077	0.776737	0.175536
P33121	Long-chain-fatty-acid--CoA ligase 1	Mitochondrion outer membrane. Single-pass type III membrane protein. Peroxisome membrane. Single-pass type III membrane protein. Microsome membrane. Single-pass type III membrane protein. Endoplasmic reticulum membrane. Single-pass type III membrane protein.	77.8929	7.15186	29	16	30	29	32	19	12	7	8	11.3131	9.81839	14.4504	7.59746	8.67556	7.38263	6.9532	4.47589	6.1065	11.8606	7.88522	5.8452	0.487648	0.0321104	0.821111	0.0146277	0.333463	0.0884751
P33151	Cadherin-5	Cell junction. Cell membrane. Single-pass type I membrane protein.	87.474	5.42725	0	0	0	0	0	0	1	0	0	0	0	0	0	0	0	0.515873	0	0	0	0	0.171958	0	0.858856	-0.118996	0.0077898	-0.118996	0.0283197
P33316	Deoxyuridine 5'-triphosphate nucleotidohydrolase, mitochondrial	Nucleus. Mitochondrion.	26.5466	9.36377	0	0	0	0	1	1	1	0	0	0	0	0	0	0.750935	1.07625	1.60494	0	0	0	0.609061	0.53498	-0.383531	0.318488	-0.341974	0.117039	0.0415568	0.713373
P33908	Mannosyl-oligosaccharide 1,2-alpha-mannosidase IA	Golgi apparatus membrane. Single-pass type II membrane protein.	72.9223	6.46826	0	0	1	0	0	0	0	0	0	0	0	0.514872	0	0	0	0	0	0	0.171624	0	0	0.118774	0.278576	0.118774	0.559092	0	0.0610143
P34896	Serine hydroxymethyltransferase, cytosolic	Cytoplasm.	53.049	7.7085	16	12	15	17	21	15	8	5	5	9.02015	10.6417	10.4414	6.43618	8.22764	8.42282	6.69887	4.62019	5.51545	10.0344	7.69554	5.6115	0.311769	0.0551379	0.66091	0.00778938	0.34914	0.0804196
P34897	Serine hydroxymethyltransferase, mitochondrial	Mitochondrion. Mitochondrion matrix > mitochondrion nucleoid. Mitochondrion inner membrane.	55.9577	8.52881	18	9	11	16	18	15	5	7	8	9.72484	7.6487	7.33795	5.80518	6.75842	8.07187	4.01235	6.19875	8.45702	8.23717	6.87849	6.22271	0.205431	0.233874	0.316131	0.244861	0.110701	0.594693
P34913	Bifunctional epoxide hydrolase 2	Cytoplasm. Peroxisome.	62.5747	6.27783	15	14	18	15	14	10	10	10	8	7.35934	10.8047	10.9042	4.94225	4.77351	4.88675	7.28729	8.04162	7.67989	9.68939	4.8675	7.6696	0.767341	0.00662879	0.273671	0.174735	-0.49367	0.000114674
P34932	Heat shock 70 kDa protein 4	Cytoplasm.	94.2712	5.18604	2	1	4	1	1	4	1	1	1	0.648323	0.509914	1.60101	0.217694	0.225281	1.2915	0.481482	0.531321	0.634277	0.919748	0.578158	0.549027	0.179503	0.358865	0.195898	0.332209	0.0163942	0.625138
P35221	Catenin alpha-1	Cytoplasm > cytoskeleton. Cell junction > adherens junction. Cell membrane. Peripheral membrane protein. Cytoplasmic side. Cell junction. Cell membrane. Peripheral membrane protein. Cytoplasmic side.	100.009	6.29053	9	9	7	0	0	1	0	1	0	2.70492	4.25491	2.59766	0	0	0.299354	0	0.492616	0	3.18583	0.0997847	0.164205	1.30433	0.000551584	1.26074	0.00073467	-0.043596	0.0275851	+
P35222	Catenin beta-1	Cytoplasm. Nucleus. Cytoplasm > cytoskeleton. Cell junction > adherens junction. Cell junction. Cell membrane. Cytoplasm > cytoskeleton > microtubule organizing center > centrosome. Cytoplasm > cytoskeleton > spindle pole.	85.4422	5.85889	12	4	5	4	3	1	1	1	1	4.1838	2.19374	2.15244	0.936559	0.726898	0.347266	0.517855	0.57146	0.682193	2.84333	0.670241	0.590502	0.859029	0.0161832	0.902767	0.00279071	0.043738	0.872753
P35232	Prohibitin	Mitochondrion inner membrane.	29.7859	5.75732	23	16	15	35	30	27	22	23	20	23.025	25.1957	18.5411	23.5302	20.8716	26.922	32.7124	37.7394	39.1759	22.2539	23.7746	36.5426	-0.0877313	0.588144	-0.668235	0.00921521	-0.580503	0.00924098
P35237	Serpin B6	Cytoplasm.	42.5941	5.2749	0	0	1	5	5	5	2	2	2	0	0	0.89418	2.43169	2.51643	3.60658	2.1513	2.37399	2.834	0.29806	2.85157	2.4531	-1.07803	0.0181634	-0.954393	0.0220974	0.123642	0.400606
P35240	Merlin	Cell projection > filopodium membrane. Peripheral membrane protein. Cytoplasmic side. Cell projection > ruffle membrane. Peripheral membrane protein. Cytoplasmic side. Nucleus. Cytoplasm > perinuclear region. Cytoplasmic granule. Nucleus. Cell projection > filopodium membrane. Peripheral membrane protein. Cytoplasmic side. Cell projection > ruffle membrane. Peripheral membrane protein. Cytoplasmi…	69.646	6.46826	0	0	0	1	0	0	0	0	0	0	0	0	0.307333	0	0	0	0	0	0	0.102444	0	-0.0720676	0.484196	0	0.523479	0.0720676	0.245894
P35241	Radixin	Cell membrane. Peripheral membrane protein. Cytoplasmic side. Cytoplasm > cytoskeleton. Cleavage furrow.	68.5214	6.3667	12	7	9	8	8	5	6	4	3	5.60471	5.14287	5.19023	2.50927	2.59672	2.32603	4.16238	3.06216	2.74164	5.3126	2.47734	3.32206	0.707744	5.62234e-05	0.4584	0.019238	-0.249344	0.0971585
P35244	Replication protein A 14 kDa subunit	Nucleus.	13.5599	5.08447	1	0	0	0	0	0	0	0	0	2.25038	0	0	0	0	0	0	0	0	0.750126	0	0	0.459498	0.233159	0.459498	0.499117	0	0.148502
P35268	60S ribosomal protein L22		14.7778	9.18799	5	7	6	5	9	4	3	3	3	10.6365	23.4242	15.7599	7.14309	13.3056	8.47546	9.47917	10.4604	12.4873	16.6069	9.6414	10.809	0.676572	0.146797	0.538682	0.186737	-0.137889	0.517819
P35270	Sepiapterin reductase	Cytoplasm.	28.0308	8.04541	5	2	3	4	5	8	2	2	2	5.21639	3.2822	3.8645	2.8025	3.62521	8.31309	3.09919	3.42	4.0827	4.12103	4.9136	3.53396	-0.175662	0.829959	0.145462	0.42051	0.321124	0.54543
P35354	Prostaglandin G/H synthase 2	Microsome membrane. Peripheral membrane protein. Endoplasmic reticulum membrane. Peripheral membrane protein.	68.9517	7.38623	0	0	0	0	1	0	0	0	0	0	0	0	0	0.313304	0	0	0	0	0	0.104435	0	-0.0734328	0.456564	0	0.0385003	0.0734328	0.0673199
P35475	Alpha-L-iduronidase	Lysosome.	72.6245	9.14404	0	0	0	0	0	0	0	0	1	0	0	0	0	0	0	0	0	0.815915	0	0	0.271972	0	0.200912	-0.183945	0.0218051	-0.183945	0.0372269
P35520	Cystathionine beta-synthase	Cytoplasm. Nucleus.	60.5482	6.65381	9	10	8	8	10	7	4	4	5	4.44766	7.77364	4.88148	2.655	3.43441	3.44556	2.93608	3.24	4.83478	5.70092	3.17832	3.67028	0.572547	0.0440197	0.441611	0.133154	-0.130937	0.508672
P35527	Keratin, type I cytoskeletal 9		62.0268	5.23682	0	2	1	97	69	30	9	12	10	0	1.37505	0.539666	28.4715	20.9587	13.0601	5.8427	8.59666	8.55204	0.638238	20.8301	7.6638	-3.11329	0.00428232	-1.87302	0.0107993	1.24027	0.0206178		+		+
P35555	Fibrillin-1	Secreted > extracellular space > extracellular matrix.	312.022	4.93213	20	17	14	6	7	4	2	0	0	1.89687	2.53625	1.63949	0.382159	0.46139	0.377868	0.281745	0	0	2.0242	0.407139	0.0939149	0.741383	0.000377825	0.942499	0.00484128	0.201117	0.842704
P35558	Phosphoenolpyruvate carboxykinase, cytosolic [GTP]	Cytoplasm.	69.1497	6.13818	1	1	0	0	2	0	0	0	0	0.437774	0.688629	0	0	0.608475	0	0	0	0	0.375468	0.202825	0	0.108857	0.214228	0.248212	0.25432	0.139355	0.366542
P35573	Glycogen debranching enzyme	Cytoplasm.	174.652	6.75635	24	14	18	12	7	7	7	8	8	4.26573	3.91422	3.95027	1.43235	0.864654	1.23923	1.84798	2.3306	2.78221	4.0434	1.17874	2.32026	0.926904	0.00119423	0.484242	0.0094707	-0.442662	0.023102
P35579	Myosin-9	Cytoplasm > cytoskeleton. Cytoplasm > cell cortex.	226.392	5.60498	90	50	68	23	17	14	6	5	5	12.5034	10.9267	11.6645	2.14584	1.64133	1.93725	1.2381	1.13855	1.35916	11.6982	1.90814	1.24527	1.80943	3.13624e-05	2.07758	4.03651e-06	0.268144	0.0105367	+
P35580	Myosin-10	Cell projection > lamellipodium.	228.858	5.5415	43	26	28	11	6	7	4	2	2	5.92546	5.63589	4.76413	1.01796	0.574602	0.960781	0.818714	0.451731	0.539264	5.44183	0.851115	0.603236	1.38413	0.000624078	1.51535	0.000291932	0.13122	0.244325	+
P35606	Coatomer subunit beta'	Cytoplasm. Golgi apparatus membrane. Peripheral membrane protein. Cytoplasmic side. Cytoplasmic vesicle > COPI-coated vesicle membrane. Peripheral membrane protein. Cytoplasmic side.	102.422	5.2749	7	10	9	5	3	2	5	3	2	2.10383	4.72768	3.33985	1.00918	0.626608	0.598708	2.23203	1.47785	1.17614	3.39045	0.744832	1.62867	0.973689	0.00660229	0.570964	0.0756511	-0.402725	0.036582
P35611	Alpha-adducin	Cytoplasm > cytoskeleton. Cell membrane. Peripheral membrane protein. Cytoplasmic side.	80.9047	5.8335	0	0	3	0	0	1	0	0	0	0	0	1.36857	0	0	0.367998	0	0	0	0.456189	0.122666	0	0.210544	0.429749	0.296422	0.804565	0.0858774	0.312044
P35613	Basigin	Cell membrane. Single-pass type I membrane protein. Melanosome.	42.1741	5.65576	1	1	1	5	4	2	2	2	2	0.707261	1.11254	0.873277	2.37485	1.96609	1.40891	2.10101	2.31849	2.76775	0.897692	1.91661	2.39575	-0.434702	0.0200301	-0.601206	0.00296623	-0.166504	0.238104
P35637	RNA-binding protein FUS	Nucleus.	53.3938	9.36377	2	2	3	1	1	0	0	0	0	1.03534	1.62862	1.91756	0.347648	0.359764	0	0	0	0	1.52717	0.235804	0	0.657719	0.0015505	0.818513	0.00176085	0.160794	0.338306
P35659	Protein DEK	Nucleus.	42.6479	8.55811	0	1	0	1	2	0	1	0	0	0	1.14221	0	0.487635	1.00926	0	1.07852	0	0	0.380735	0.498964	0.359506	-0.0699228	0.709023	0.0129223	0.512193	0.0828452	0.690113
P35754	Glutaredoxin-1	Cytoplasm.	11.7682	8.08936	0	0	1	4	5	9	0	3	1	0	0	3.17181	6.90049	8.92621	23.0277	0	12.6314	5.02634	1.05727	12.9515	5.88592	-2.28997	0.0349757	-1.36704	0.18689	0.922935	0.279521
P35813	Protein phosphatase 1A	Nucleus. Cytoplasm > cytosol. Membrane.	42.4207	5.36377	1	1	0	1	1	0	0	0	0	0.712816	1.12128	0	0.478699	0.495381	0	0	0	0	0.611364	0.324694	0	0.167763	0.40324	0.384804	0.968468	0.217041	0.246295
P35908	Keratin, type II cytoskeletal 2 epidermal		65.3932	8.00146	8	4	9	51	35	29	16	13	13	3.40902	2.68124	4.73538	14.5947	10.365	12.3086	10.1269	9.07986	10.8393	3.60854	12.4228	10.0154	-1.36265	0.00285045	-1.09918	0.00375963	0.263471	0.134956				+
P35914	Hydroxymethylglutaryl-CoA lyase, mitochondrial	Mitochondrion matrix. Peroxisome.	34.3378	8.54346	13	17	7	14	18	7	0	1	1	10.8918	22.4048	7.24148	7.87718	10.4807	5.84155	0	1.37326	1.63936	13.5127	8.06649	1.00421	0.62389	0.307916	2.36839	0.00776664	1.7445	0.00764306						+
P35998	26S protease regulatory subunit 7	Cytoplasm. Nucleus. Cytoplasm > P-body.	48.6031	5.94775	3	4	2	4	5	4	1	1	2	1.88657	3.95683	1.55294	1.68927	2.18517	2.50545	0.934052	1.03074	2.46093	2.46545	2.12663	1.47524	0.113842	0.818577	0.361692	0.275586	0.24785	0.239514
P36021	Monocarboxylate transporter 8	Cell membrane. Multi-pass membrane protein.	59.4723	5.59229	0	0	2	0	0	0	1	1	2	0	0	1.24754	0	0	0	0.750361	0.828033	1.97697	0.415846	0	1.18512	0.272529	0.0228779	-0.398819	0.28755	-0.671348	0.00435123
P36269	Gamma-glutamyltransferase 5	Membrane. Single-pass type II membrane protein.	62.2223	7.54736	2	3	2	7	8	10	1	2	0	0.929337	2.1928	1.14748	2.18437	2.58342	4.62824	0.690178	1.52324	0	1.42321	3.13201	0.737807	-0.584176	0.0796506	0.322328	0.28614	0.906503	0.0385594
P36382	Gap junction alpha-5 protein	Cell membrane. Multi-pass membrane protein. Cell junction > gap junction.	40.3543	8.49951	0	0	0	0	1	0	0	0	0	0	0	0	0	0.528591	0	0	0	0	0	0.176197	0	-0.121809	0.200174	0	0.0262199	0.121809	0.298503
P36507	Dual specificity mitogen-activated protein kinase kinase 2		44.3961	6.55127	1	0	0	0	0	0	0	0	0	0.680739	0	0	0	0	0	0	0	0	0.226913	0	0	0.155045	0.566152	0.155045	0.837744	0	0.773439
P36542	ATP synthase subunit gamma, mitochondrial	Mitochondrion. Mitochondrion inner membrane. Peripheral membrane protein.	32.9753	9.21729	3	2	6	10	11	11	9	11	10	2.74123	2.87468	6.76936	6.13635	6.98521	10.0113	12.2148	16.4745	17.8789	4.12842	7.71095	15.5227	-0.664096	0.101621	-1.51564	0.0112805	-0.851545	0.0191553
P36543	V-type proton ATPase subunit E 1		26.1288	8.00146	2	0	1	1	1	0	0	0	0	2.4097	0	1.48766	0.809129	0.837326	0	0	0	0	1.29912	0.548818	0	0.372252	0.708371	0.722081	0.489248	0.349829	0.490434
P36551	Coproporphyrinogen-III oxidase, mitochondrial	Mitochondrion intermembrane space.	50.12	8.25049	1	0	2	0	0	0	0	0	0	0.59977	0	1.48111	0	0	0	0	0	0	0.693626	0	0	0.42955	0.105535	0.42955	0.441472	0	0.0696825
P36578	60S ribosomal protein L4		47.6674	11.063	30	19	27	17	18	16	12	13	6	19.1308	19.0591	21.2593	7.28026	7.97715	10.1626	11.3661	13.5879	7.48654	19.8164	8.47334	10.8135	1.05869	0.0012529	0.767746	0.0244642	-0.290945	0.330881
P36776	Lon protease homolog, mitochondrial	Mitochondrion matrix.	106.422	6.39209	1	3	3	2	0	0	0	1	0	0.283937	1.33992	1.05176	0.381362	0	0	0	0.465391	0	0.891871	0.127121	0.15513	0.443101	0.214656	0.424228	0.213111	-0.0188732	0.991036
P36871	Phosphoglucomutase-1	Cytoplasm.	61.4105	6.75635	47	26	24	62	64	40	29	30	25	22.7721	19.8159	14.3578	20.1735	21.55	19.3035	20.8699	23.8244	23.7007	18.9819	20.3423	22.7983	-0.0906349	0.571998	-0.241098	0.236456	-0.150463	0.103385
P36955	Pigment epithelium-derived factor	Secreted. Melanosome.	46.2833	6.37939	0	0	0	1	1	0	0	0	0	0	0	0	0.437472	0.452717	0	0	0	0	0	0.29673	0	-0.199581	0.856185	0	0.416961	0.199581	0.571853
P36957	Dihydrolipoyllysine-residue succinyltransferase component of 2-oxoglutarate dehydrogenase complex, mitochondrial	Mitochondrion.	48.7245	8.95361	11	7	11	16	13	11	11	12	9	6.61204	6.61875	8.16408	6.45874	5.43061	6.58579	9.82095	11.8228	10.5853	7.13162	6.15838	10.743	0.162589	0.193548	-0.480762	0.00960949	-0.643351	0.00240682
P36969	Phospholipid hydroperoxide glutathione peroxidase, mitochondrial	Mitochondrion. Cytoplasm.	22.161	8.36768	1	1	5	2	4	2	1	1	1	1.38221	2.17425	8.53329	1.85648	3.84235	2.75345	2.05302	2.26553	2.70453	4.02992	2.81743	2.34103	0.323876	0.886775	0.474102	0.689799	0.150226	0.545537
P37059	Estradiol 17-beta-dehydrogenase 2	Membrane. Single-pass type II membrane protein.	42.757	8.49951	7	2	6	6	4	3	1	3	0	4.92524	2.21358	5.21258	2.83509	1.95592	2.10244	1.04508	3.45977	0	4.11714	2.29782	1.50161	0.509252	0.152119	0.804836	0.13648	0.295584	0.350731
P37108	Signal recognition particle 14 kDa protein	Cytoplasm.	14.5608	10.0376	0	0	0	0	1	0	0	0	0	0	0	0	0	1.39144	0	0	0	0	0	0.463813	0	-0.300893	0.571744	0	0.148597	0.300893	0.441527
P37268	Squalene synthase	Endoplasmic reticulum membrane. Multi-pass membrane protein.	48.0842	6.53662	1	2	3	3	2	2	2	1	2	0.652987	2.05433	2.41879	1.31556	0.907605	1.30079	1.93978	1.07029	2.55536	1.7087	1.17465	1.85514	0.224315	0.598181	-0.0558702	0.752632	-0.280186	0.223153
P37802	Transgelin-2		22.3772	8.25049	9	3	6	12	12	11	1	1	2	12.3149	6.4572	10.137	11.0269	11.4112	14.9918	2.03238	2.24276	5.3547	9.63637	12.4766	3.20995	-0.315085	0.256899	1.1593	0.0323715	1.47438	0.0109105						+
P37837	Transaldolase	Cytoplasm.	37.5165	6.81494	4	4	5	7	10	10	3	5	2	3.232	5.084	4.9883	3.79834	5.6153	8.04791	3.6004	6.62181	3.16197	4.43477	5.82052	4.46139	-0.281376	0.401016	-0.00595707	0.923156	0.275419	0.432386
P37840	Alpha-synuclein	Cytoplasm. Membrane. Nucleus. Cell junction > synapse.	14.4512	4.70361	0	0	2	0	0	0	0	0	0	0	0	4.80302	0	0	0	0	0	0	1.60101	0	0	0.848401	0.364133	0.848401	0.805699	0	0.0167974
P38117	Electron transfer flavoprotein subunit beta	Mitochondrion matrix.	27.8262	8.104	30	25	37	51	47	49	30	30	22	32.0348	41.9929	48.7837	36.5726	34.8787	52.1158	47.5817	52.5071	45.9664	40.9371	41.189	48.6851	-0.00844038	0.981705	-0.239335	0.222774	-0.230895	0.242003
P38159	RNA-binding motif protein, X chromosome	Nucleus.	42.3063	10.0522	5	6	5	7	9	7	7	6	1	3.48204	6.5728	4.29938	3.27376	4.35581	4.85551	7.24069	6.84875	1.36264	4.78474	4.16169	5.15069	0.138967	0.623683	-0.0757896	0.839212	-0.214756	0.989131
P38435	Vitamin K-dependent gamma-carboxylase	Endoplasmic reticulum membrane. Multi-pass membrane protein.	87.5048	8.01611	1	0	3	1	2	0	0	2	0	0.359229	0	1.33065	0.241244	0.499303	0	0	1.1776	0	0.563294	0.246849	0.392533	0.190096	0.150327	0.0994602	0.829826	-0.0906356	0.0666079
P38606	V-type proton ATPase catalytic subunit A		68.2605	5.51611	10	2	7	7	7	8	5	4	3	4.41322	1.38842	3.81439	2.07462	2.14692	3.51656	3.27751	2.89342	2.59056	3.20534	2.57937	2.9205	0.184845	0.756405	0.0811897	0.966327	-0.103656	0.459518
P38646	Stress-70 protein, mitochondrial	Mitochondrion. Nucleus > nucleolus.	73.6348	6.16357	26	18	38	26	27	27	19	16	19	10.4266	11.3548	18.816	7.00212	7.52484	10.7847	11.3173	10.5169	14.9088	13.5325	8.43721	12.2476	0.57355	0.115967	0.124563	0.739464	-0.448987	0.0902281
P38919	Eukaryotic initiation factor 4A-III	Nucleus. Nucleus speckle. Cytoplasm.	46.8412	6.72705	4	2	4	5	7	5	7	6	4	2.65008	2.08432	3.27213	2.22461	3.22299	3.29945	6.88835	6.51547	5.18533	2.66884	2.91568	6.19638	-0.0743271	0.648564	-0.811922	0.00554573	-0.737595	0.00784582
P39019	40S ribosomal protein S19	Nucleus.	16.0505	10.3159	13	8	8	21	20	14	10	11	9	24.4127	23.6319	18.5496	26.4836	26.1015	26.1862	27.8927	33.858	33.0699	22.1981	26.2571	31.6069	-0.223723	0.113564	-0.473865	0.0280929	-0.250142	0.0411497
P39023	60S ribosomal protein L3	Nucleus > nucleolus. Cytoplasm.	46.0798	10.1841	12	9	6	9	16	6	5	4	3	8.10806	9.56562	5.00563	4.08379	7.51308	4.03794	5.01792	4.42988	3.9662	7.55977	5.2116	4.47133	0.406656	0.249038	0.562914	0.0742797	0.156257	0.62744
P39060	Collagen alpha-1(XVIII) chain	Secreted > extracellular space > extracellular matrix.	178.077	6.01123	4	5	6	7	5	5	6	5	6	0.620971	1.221	1.1501	0.729784	0.53944	0.773132	1.3835	1.27226	1.82255	0.997356	0.680786	1.49277	0.161035	0.22261	-0.220682	0.147025	-0.381717	0.00727188
P39656	Dolichyl-diphosphooligosaccharide--protein glycosyltransferase 48 kDa subunit	Endoplasmic reticulum membrane. Single-pass type I membrane protein.	50.769	6.55127	16	11	12	21	14	14	6	10	8	9.55423	10.3325	8.84768	8.42133	5.80987	8.32677	5.32164	9.7875	9.34723	9.57812	7.51932	8.15212	0.282471	0.121904	0.18962	0.387181	-0.0928511	0.809563
P39687	Acidic leucine-rich nuclear phosphoprotein 32 family member A	Nucleus. Cytoplasm. Endoplasmic reticulum.	28.5683	4.09424	9	8	2	9	9	7	2	2	1	9.84201	13.7615	2.7005	6.60951	6.83985	7.62451	3.24855	3.58482	2.13973	8.76801	7.02462	2.99103	0.254813	0.970246	1.10934	0.160822	0.854528	0.00591769
P40121	Macrophage-capping protein	Cytoplasm. Nucleus. Melanosome.	38.4745	6.18896	2	1	0	3	3	2	1	1	1	1.56492	1.23083	0	1.57641	1.63134	1.55871	1.1622	1.2825	1.53101	0.931914	1.58882	1.32524	-0.291666	0.26771	-0.181614	0.43931	0.110052	0.0833113
P40199	Carcinoembryonic antigen-related cell adhesion molecule 6	Cell membrane. Lipid-anchor > GPI-anchor.	37.1717	5.8208	0	0	0	0	0	0	1	0	2	0	0	0	0	0	0	1.17571	0	3.09763	0	0	1.42445	0	0.660331	-0.775871	0.0248831	-0.775871	0.0399889
P40222	Alpha-taxilin		61.8532	6.52197	0	1	0	0	0	0	0	0	0	0	0.784482	0	0	0	0	0	0	0	0.261494	0	0	0.177276	0.517738	0.177276	0.552354	0	0.00127911
P40227	T-complex protein 1 subunit zeta	Cytoplasm.	57.9876	6.68311	12	11	7	12	10	6	4	1	2	6.15357	8.87307	4.43217	4.1325	3.56376	3.06457	3.04666	0.840508	2.00675	6.48627	3.58694	1.96464	0.603071	0.0623303	1.09794	0.0402292	0.494869	0.136129
P40259	B-cell antigen receptor complex-associated protein beta chain	Cell membrane. Single-pass type I membrane protein.	26.0311	5.92236	0	0	0	0	0	0	0	1	0	0	0	0	0	0	0	0	1.94895	0	0	0	0.649651	0	0.260712	-0.405802	0.123728	-0.405802	0.0332411
P40306	Proteasome subunit beta type-10	Cytoplasm. Nucleus.	28.9181	7.81104	0	0	0	2	2	3	3	2	2	0	0	0	1.33966	1.38634	2.98038	4.44445	3.26967	3.90324	0	1.90213	3.87245	-0.964261	0.00378051	-1.55396	0.000189233	-0.589702	0.0481808
P40394	Alcohol dehydrogenase class 4 mu/sigma chain	Cytoplasm.	41.4543	7.85498	0	0	1	0	0	2	0	0	0	0	0	0.871015	0	0	1.40526	0	0	0	0.290338	0.468419	0	-0.108027	0.917343	0.195561	0.172945	0.303587	0.360531
P40429	60S ribosomal protein L13a	Cytoplasm.	23.5624	10.9312	4	4	8	11	14	11	1	2	2	5.36543	8.43995	13.2497	9.90884	13.0507	14.6964	1.99234	4.39714	5.24919	9.01837	12.552	3.87956	-0.401305	0.250031	0.906131	0.096648	1.30744	0.0178722
P40763	Signal transducer and activator of transcription 3	Cytoplasm. Nucleus.	88.0114	6.30322	0	0	1	0	0	0	0	0	0	0	0	0.436639	0	0	0	0	0	0	0.145546	0	0	0.101345	0.0130273	0.101345	0.326557	0	0.00352342
P40925	Malate dehydrogenase, cytoplasmic	Cytoplasm.	36.403	7.35693	6	5	5	12	11	10	8	6	7	4.89154	6.41209	5.03311	6.56993	6.23231	8.1202	9.68729	8.01754	11.1663	5.44558	6.97415	9.62372	-0.269391	0.103052	-0.642616	0.0115983	-0.373224	0.0635116
P40926	Malate dehydrogenase, mitochondrial	Mitochondrion matrix.	35.4807	8.67529	32	25	40	45	40	43	26	22	18	25.7795	31.681	39.7884	24.3457	22.3948	34.5036	31.1111	29.0498	28.3736	32.4163	27.0814	29.5115	0.242997	0.374107	0.127214	0.571754	-0.115783	0.487642
P40939	Trifunctional enzyme subunit alpha, mitochondrial	Mitochondrion.	82.9469	9.0415	32	18	31	26	27	24	11	11	12	11.42	10.1047	13.66	6.23125	6.69641	8.531	5.83079	6.43435	8.37943	11.7282	7.15289	6.88152	0.584847	0.0184716	0.628266	0.0181458	0.0434196	0.787948
P41091	Eukaryotic translation initiation factor 2 subunit 3		51.0772	8.39697	2	3	2	3	4	1	2	1	0	1.1538	2.72242	1.42463	1.16227	1.60369	0.574607	1.71375	0.945572	0	1.76695	1.11352	0.88644	0.274848	0.297415	0.384104	0.265303	0.109256	0.864555
P41218	Myeloid cell nuclear differentiation antigen	Nucleus. Cytoplasm.	45.8072	9.75928	0	0	0	2	3	3	0	0	0	0	0	0	0.89859	1.39486	1.99913	0	0	0	0	1.43086	0	-0.778569	0.0015862	0	0.150135	0.778569	0.0275912
P41226	Ubiquitin-like modifier-activating enzyme 7		111.624	6.03662	0	0	1	0	0	0	0	0	0	0	0	0.332225	0	0	0	0	0	0	0.110742	0	0	0.07775	0.178946	0.07775	0.498558	0	0.0256722
P41240	Tyrosine-protein kinase CSK	Cytoplasm. Cell membrane.	50.6717	7.06396	0	0	2	0	0	0	0	0	0	0	0	1.49427	0	0	0	0	0	0	0.498091	0	0	0.320826	0.111462	0.320826	0.64742	0	0.0925479
P41250	Glycine--tRNA ligase	Cytoplasm. Mitochondrion.	83.1126	7.03467	0	1	1	1	1	0	0	0	0	0	0.579604	0.454955	0.247447	0.25607	0	0	0	0	0.344853	0.167839	0	0.11324	0.0787525	0.229497	0.692024	0.116258	0.0202944
P41252	Isoleucine--tRNA ligase, cytoplasmic	Cytoplasm.	144.406	6.15088	0	0	1	0	0	0	0	0	0	0	0	0.266412	0	0	0	0	0	0	0.0888039	0	0	0.0626771	0.40477	0.0626771	0.354996	0	0.0773666
P42126	Enoyl-CoA delta isomerase 1, mitochondrial	Mitochondrion matrix.	32.7952	8.54346	7	4	6	24	22	15	7	6	5	6.31149	5.67321	6.6797	14.5322	13.7854	13.4709	9.37454	8.86709	8.82107	6.22147	13.9295	9.0209	-0.954233	0.000107066	-0.422774	0.00194638	0.531459	0.000127435
P42167	Lamina-associated polypeptide 2, isoforms beta/gamma	Nucleus inner membrane. Single-pass type II membrane protein.	50.6395	9.37842	7	6	11	8	6	8	5	5	4	4.19839	5.66071	8.1461	3.22226	2.50091	4.77911	4.45423	4.91531	4.69421	6.00173	3.50076	4.68792	0.540681	0.115745	0.258756	0.337194	-0.281926	0.161105
P42224	Signal transducer and activator of transcription 1-alpha/beta	Cytoplasm. Nucleus.	87.2795	6.04932	1	0	1	0	0	0	0	0	0	0.363061	0	0.448282	0	0	0	0	0	0	0.270448	0	0	0.182977	0.0173839	0.182977	0.703654	0	0.0339857
P42285	Superkiller viralicidic activity 2-like 2	Nucleus > nucleolus.	117.729	6.52197	0	0	1	0	0	0	0	0	0	0	0	0.32266	0	0	0	0	0	0	0.107553	0	0	0.0755691	0.0934072	0.0755691	0.0684171	0	0.0124922
P42330	Aldo-keto reductase family 1 member C3	Cytoplasm.	36.8298	7.94287	23	15	18	20	24	13	12	7	7	19.3895	19.8914	18.7363	11.3228	14.0609	10.9158	15.0258	9.67235	11.5466	19.339	12.0998	12.0816	0.597819	0.00419882	0.599685	0.0196271	0.00186596	0.941908
P42336	Phosphatidylinositol 4,5-bisphosphate 3-kinase catalytic subunit alpha isoform		124.203	7.2251	0	0	0	0	0	0	1	0	0	0	0	0	0	0	0	0.378693	0	0	0	0	0.126231	0	0.496057	-0.0882984	0.0961719	-0.0882984	0.0507636
P42357	Histidine ammonia-lyase		72.6518	6.94678	2	1	2	1	1	1	0	0	0	0.828906	0.651944	1.02348	0.27833	0.28803	0.412808	0	0	0	0.834775	0.326389	0	0.285142	0.00661589	0.503234	0.0142852	0.218093	0.86378
P42574	Caspase-3	Cytoplasm.	31.5875	6.53662	2	1	1	0	1	1	0	0	0	1.96603	1.54631	1.21376	0	0.683161	0.979114	0	0	0	1.57537	0.554092	0	0.485281	0.0887117	0.838092	0.0445196	0.35281	0.720528
P42677	40S ribosomal protein S27		9.45484	9.45166	6	4	3	8	11	3	3	3	2	19.4497	20.3965	12.0076	17.4155	24.7809	9.68624	14.4444	15.9396	12.6855	17.2846	17.2942	14.3565	-0.000719277	0.898999	0.237581	0.420264	0.238301	0.693315
P42695	Condensin-2 complex subunit D3	Nucleus.	168.783	7.50342	1	0	0	0	0	0	0	0	0	0.181773	0	0	0	0	0	0	0	0	0.0605909	0	0	0.0430581	0.975012	0.0430581	0.476959	0	0.586504
P42704	Leucine-rich PPR motif-containing protein, mitochondrial	Mitochondrion. Nucleus > nucleoplasm. Nucleus inner membrane. Nucleus outer membrane.	157.805	6.12549	3	2	5	2	1	1	0	0	1	0.586002	0.61453	1.20592	0.262357	0.13575	0.194559	0	0	0.382204	0.802152	0.197555	0.127401	0.350636	0.0101626	0.397443	0.0425747	0.0468073	0.0217804
P42765	3-ketoacyl-CoA thiolase, mitochondrial	Mitochondrion.	41.8976	8.08936	32	30	31	25	29	30	15	19	16	21.9483	32.3673	26.2533	11.5153	13.8233	20.4948	15.2813	21.3599	21.4727	26.8563	15.2778	19.3713	0.739967	0.046324	0.43321	0.109367	-0.306757	0.279478
P42766	60S ribosomal protein L35		14.5426	11.0483	4	4	2	5	3	3	3	4	2	8.85514	13.9293	5.46686	7.43346	4.61551	6.61499	9.8645	14.5141	8.66329	9.41711	6.22132	11.014	0.473756	0.300858	-0.188864	0.549679	-0.66262	0.0551625
P42785	Lysosomal Pro-X carboxypeptidase	Lysosome.	55.7639	7.21045	0	0	0	3	5	0	3	1	1	0	0	0	1.10603	1.90762	0	2.44624	0.899818	1.07418	0	1.00455	1.47341	-0.587148	0.0693742	-0.796353	0.00657855	-0.209205	0.543049
P42892	Endothelin-converting enzyme 1	Cell membrane. Single-pass type II membrane protein.	87.1082	5.88428	0	0	0	1	1	0	0	0	0	0	0	0	0.237485	0.245761	0	0	0	0	0	0.161082	0	-0.111754	0.320491	0	0.0197125	0.111754	0.0113095
P43116	Prostaglandin E2 receptor EP2 subtype	Cell membrane. Multi-pass membrane protein.	39.7345	9.1001	1	0	0	0	0	0	0	0	0	0.760602	0	0	0	0	0	0	0	0	0.253534	0	0	0.172189	0.239281	0.172189	0.524431	0	0.0188267
P43155	Carnitine O-acetyltransferase	Endoplasmic reticulum. Peroxisome. Mitochondrion inner membrane. Peripheral membrane protein. Matrix side. Mitochondrion. Peroxisome.	70.8123	8.44092	3	3	5	6	6	1	0	0	0	1.30493	2.05269	2.6854	1.75268	1.81376	0.43325	0	0	0	2.01434	1.33323	0	0.268241	0.346208	1.00516	0.00867266	0.736921	0.140375
P43243	Matrin-3	Nucleus matrix.	94.5648	6.25244	6	3	5	2	2	2	0	1	0	1.92889	1.5171	1.98472	0.43179	0.446838	0.640412	0	0.52693	0	1.81024	0.506347	0.175643	0.604295	0.0010821	0.808439	0.00321268	0.204144	0.907459
P43307	Translocon-associated protein subunit alpha	Endoplasmic reticulum membrane. Single-pass type I membrane protein.	32.2153	4.48779	1	1	2	8	3	5	2	3	2	0.952083	1.49765	2.35113	5.11505	1.98499	4.74152	2.82828	4.68157	3.72582	1.60029	3.94719	3.74523	-0.724095	0.0907968	-0.674252	0.0399862	0.0498436	0.981867
P43487	Ran-specific GTPase-activating protein		23.2956	5.2876	0	0	0	0	0	0	0	1	0	0	0	0	0	0	0	0	2.22045	0	0	0	0.740149	0	0.625438	-0.454254	0.0406783	-0.454254	0.032832
P43490	Nicotinamide phosphoribosyltransferase	Cytoplasm.	55.4866	7.15186	3	2	0	0	0	0	0	0	0	1.66372	1.74471	0	0	0	0	0	0	0	1.13615	0	0	0.648992	0.169449	0.648992	0.863532	0	0.0791477
P43652	Afamin	Secreted.	69.024	5.89697	0	0	0	0	0	2	1	0	0	0	0	0	0	0	0.905558	0.6752	0	0	0	0.301853	0.225067	-0.202796	0.867965	-0.153848	0.243357	0.0489471	0.440685
P43686	26S protease regulatory subunit 6B	Cytoplasm. Nucleus.	47.3365	5.21143	0	1	4	0	2	0	0	0	0	0	1.02471	3.21734	0	0.905434	0	0	0	0	1.41401	0.301811	0	0.5687	0.186734	0.771469	0.198531	0.20277	0.639316
P45880	Voltage-dependent anion-selective channel protein 2	Mitochondrion outer membrane.	31.5465	7.56201	1	0	2	7	7	6	3	6	4	0.926176	0	2.28715	4.35388	4.50561	5.53499	4.12698	9.10837	7.24888	1.07111	4.79816	6.82808	-1.14638	0.0672071	-1.52334	0.0498215	-0.376954	0.282014
P45954	Short/branched chain specific acyl-CoA dehydrogenase, mitochondrial	Mitochondrion matrix.	47.4553	6.99072	31	20	26	37	24	28	19	19	11	19.5397	19.83	20.235	15.6619	10.5131	17.5787	17.7881	19.6294	13.5665	19.8682	14.5846	16.9946	0.398994	0.100365	0.203244	0.204489	-0.195751	0.43823
P45974	Ubiquitin carboxyl-terminal hydrolase 5		95.7253	5.03369	4	1	2	0	0	0	1	1	1	1.26944	0.499216	0.78371	0	0	0	0.471381	0.520175	0.62097	0.85079	0	0.537508	0.511362	0.0107704	0.167949	0.233792	-0.343413	0.000921857
P46108	Adapter molecule crk	Cytoplasm. Cell membrane.	33.81	5.5542	0	1	0	3	3	4	1	1	1	0	1.40897	0	1.80457	1.86746	3.56861	1.33041	1.46812	1.75261	0.469657	2.41355	1.51705	-0.837628	0.0599477	-0.510054	0.109173	0.327574	0.150608
P46109	Crk-like protein		33.7559	6.7417	0	0	0	0	0	1	1	0	0	0	0	0	0	0	0.895098	1.3348	0	0	0	0.298366	0.444933	-0.200609	0.56925	-0.289795	0.011135	-0.0891867	0.157154
P46379	Large proline-rich protein BAG6	Cytoplasm > cytosol. Nucleus.	119.334	5.60498	0	0	1	0	0	0	0	0	0	0	0	0.297007	0	0	0	0	0	0	0.0990023	0	0	0.0697037	0.218428	0.0697037	0.914772	0	0.214529
P46527	Cyclin-dependent kinase inhibitor 1B	Nucleus. Cytoplasm. Endosome.	22.0597	7.02002	0	0	0	0	0	0	0	0	1	0	0	0	0	0	0	0	0	2.69087	0	0	0.896957	0	0.22222	-0.534538	0.411522	-0.534538	0.17409
P46776	60S ribosomal protein L27a		16.551	11.0044	4	5	5	5	6	9	3	3	3	7.35934	14.4705	11.3585	6.17781	7.67172	16.4928	8.1982	9.04682	10.7998	11.0628	10.1141	9.34829	0.108775	0.704809	0.202988	0.555075	0.0942128	0.980208
P46777	60S ribosomal protein L5	Cytoplasm. Nucleus > nucleolus.	34.3407	9.71533	11	9	9	7	7	5	0	0	1	10.085	12.9796	10.1882	4.3099	4.4601	4.5659	0	0	1.79391	11.0843	4.4453	0.597971	1.02152	0.000420182	2.33238	0.0037	1.31086	0.0157077	+					+
P46778	60S ribosomal protein L21		18.5531	10.4917	3	1	3	3	1	2	1	1	0	5.10554	2.67705	6.30397	3.42868	1.18272	3.39018	2.52778	2.78944	0	4.69552	2.6672	1.77241	0.52064	0.234073	0.827711	0.144394	0.307072	0.560866
P46779	60S ribosomal protein L28		15.7377	12.0151	1	9	0	9	18	2	0	0	0	1.98756	28.1383	0	12.0129	24.8631	3.95934	0	0	0	10.042	13.6118	0	-0.374566	0.395656	2.59	0.165191	2.96456	0.00744933
P46781	40S ribosomal protein S9	Cytoplasm.	22.5776	10.6528	12	15	21	25	21	19	22	21	14	16.843	33.1181	36.394	23.5648	20.4843	26.5623	45.8648	48.3119	38.4489	28.7851	23.5371	44.2086	0.269634	0.578985	-0.58593	0.130981	-0.855564	0.00346987
P46782	40S ribosomal protein S5		22.8621	9.71533	7	7	4	34	18	12	5	4	5	9.34348	14.6975	6.59239	30.4772	16.6973	15.9538	9.91286	8.75118	13.0586	10.2111	21.0428	10.5742	-0.916117	0.0790978	-0.0422732	0.78844	0.873844	0.0520159
P46783	40S ribosomal protein S10	Cytoplasm. Nucleus > nucleolus.	18.8859	10.1548	11	7	13	17	12	12	23	16	18	18.153	18.1715	26.4894	18.8404	13.7626	19.7247	56.3771	43.2785	58.1228	20.938	17.4426	52.5928	0.238518	0.350789	-1.25097	0.00406898	-1.48949	0.00165518			+
P46939	Utrophin	Cell junction > synapse > postsynaptic cell membrane. Peripheral membrane protein. Cytoplasmic side. Cytoplasm > cytoskeleton.	394.22	5.32568	0	1	1	0	0	0	0	0	0	0	0.124768	0.0979352	0	0	0	0	0	0	0.0742343	0	0	0.0525789	0.419657	0.0525789	0.155432	0	0.0428391
P46940	Ras GTPase-activating-like protein IQGAP1	Cell membrane.	189.134	6.48096	6	8	9	4	2	3	2	1	1	0.985983	2.06797	1.82613	0.441432	0.228408	0.491034	0.488165	0.269348	0.32154	1.62669	0.386958	0.359684	0.603482	0.0121831	0.620061	0.00667337	0.0165792	0.868076
P46952	3-hydroxyanthranilate 3,4-dioxygenase	Cytoplasm.	32.5355	5.88428	10	10	18	21	18	24	12	12	11	9.52083	14.9765	21.1602	13.427	11.9099	22.7593	16.9697	18.7263	20.492	15.2192	16.0321	18.7293	-0.0665506	0.847629	-0.267659	0.341141	-0.201108	0.400304
P46976	Glycogenin-1		39.3586	5.52881	0	0	0	0	0	1	0	0	0	0	0	0	0	0	0.774899	0	0	0	0	0.2583	0	-0.175237	0.695672	0	0.182084	0.175237	0.412333
P46977	Dolichyl-diphosphooligosaccharide--protein glycosyltransferase subunit STT3A	Endoplasmic reticulum membrane. Multi-pass membrane protein.	80.4768	8.07471	3	2	6	3	5	2	3	4	2	1.1587	1.21511	2.86138	0.778141	1.3421	0.769403	1.72104	2.53226	1.51147	1.74506	0.963214	1.92159	0.337828	0.195749	-0.0664473	0.64753	-0.404275	0.0432933
P47755	F-actin-capping protein subunit alpha-2		32.9286	5.84619	6	5	3	8	5	3	2	2	2	5.7125	7.48824	3.5267	5.11505	3.30832	2.84491	2.82828	3.12105	3.72582	5.57581	3.75609	3.22505	0.396311	0.248073	0.535955	0.0963318	0.139645	0.547387
P47756	F-actin-capping protein subunit beta	Cytoplasm > cytoskeleton. Cytoplasm > myofibril > sarcomere.	31.3308	5.59229	6	0	3	5	4	7	2	2	2	5.8981	0	3.64128	3.30078	2.73265	6.8538	2.92018	3.22245	3.84688	3.17979	4.29574	3.32984	-0.281482	0.464673	-0.0411964	0.544332	0.240285	0.573935
P47897	Glutamine--tRNA ligase	Cytoplasm.	87.7429	7.15186	1	2	9	2	3	1	3	3	2	0.351349	1.10536	3.90439	0.471905	0.732525	0.349954	1.56559	1.72765	1.37495	1.78703	0.518128	1.55606	0.588717	0.311254	0.0907874	0.690626	-0.497929	0.00704835
P47914	60S ribosomal protein L29		17.7411	11.6636	5	5	6	3	5	2	2	2	2	8.56276	13.4694	12.6872	3.45025	5.95081	3.41151	5.08735	5.61396	6.70179	11.5731	4.27085	5.80104	1.11402	0.012026	0.799016	0.0142578	-0.315004	0.170042
P47985	Cytochrome b-c1 complex subunit Rieske, mitochondrial	Mitochondrion inner membrane. Single-pass membrane protein.	29.6494	8.32373	5	3	2	7	13	8	8	7	6	4.9689	4.68972	2.4541	4.67169	8.97834	7.91868	11.8086	11.4021	11.667	4.03757	7.18957	11.6259	-0.606028	0.124106	-1.17431	0.00816784	-0.568282	0.0610405
P47989	Xanthine dehydrogenase/oxidase	Cytoplasm. Peroxisome. Secreted.	146.33	7.66455	3	1	4	4	4	3	4	4	4	0.612818	0.321326	1.00889	0.548726	0.567849	0.610386	1.21364	1.33926	1.59878	0.647677	0.575654	1.38389	0.0397886	0.967263	-0.353957	0.0657571	-0.393745	0.00054648
P48047	ATP synthase subunit O, mitochondrial	Mitochondrion. Mitochondrion inner membrane.	23.2627	9.96436	11	10	13	23	24	21	14	14	8	14.0622	20.1093	20.52	19.7458	21.3223	26.7395	26.5832	29.3349	20.011	18.2305	22.6025	25.3097	-0.282276	0.221748	-0.432883	0.121105	-0.150607	0.498503
P48147	Prolyl endopeptidase	Cytoplasm.	80.648	5.85889	3	2	2	0	1	3	0	0	0	1.15054	1.20656	0.947075	0	0.266529	1.14598	0	0	0	1.10139	0.470836	0	0.327917	0.135218	0.632916	0.0900192	0.304999	0.815362
P48165	Gap junction alpha-8 protein	Cell membrane. Multi-pass membrane protein. Cell junction > gap junction.	48.1986	5.2749	0	0	0	0	0	1	0	0	0	0	0	0	0	0	0.626362	0	0	0	0	0.208787	0	-0.143254	0.947266	0	0.137387	0.143254	0.407524
P48426	Phosphatidylinositol 5-phosphate 4-kinase type-2 alpha	Cell membrane. Nucleus. Cytoplasm.	46.1955	6.99072	0	1	1	2	3	0	1	0	0	0	1.05499	0.828108	0.900803	1.39829	0	0.996169	0	0	0.6277	0.766366	0.332056	-0.0741911	0.576266	0.172198	0.924389	0.246389	0.573074
P48444	Coatomer subunit delta	Cytoplasm. Golgi apparatus membrane. Peripheral membrane protein. Cytoplasmic side. Cytoplasmic vesicle > COPI-coated vesicle membrane. Peripheral membrane protein. Cytoplasmic side.	57.1741	6.21436	3	1	2	3	4	4	2	2	3	1.5986	0.838214	1.3159	1.07356	1.4813	2.12301	1.58295	1.74681	3.12794	1.25091	1.55929	2.15257	-0.130748	0.474342	-0.353162	0.137307	-0.222414	0.340019
P48449	Lanosterol synthase	Endoplasmic reticulum membrane. Peripheral membrane protein.	83.2551	6.60986	10	7	14	22	24	18	13	10	8	3.71989	4.09603	6.43028	5.49589	6.20445	6.66921	7.18276	6.09713	5.82287	4.74873	6.12318	6.36759	-0.267429	0.189743	-0.310195	0.151742	-0.0427662	0.676992
P48506	Glutamate--cysteine ligase catalytic subunit		72.7193	6.0874	6	1	7	4	3	0	0	0	0	2.56479	0.672413	3.69463	1.14828	0.89122	0	0	0	0	2.31061	0.679832	0	0.685751	0.212743	1.10789	0.063313	0.422143	0.175205
P48507	Glutamate--cysteine ligase regulatory subunit		30.7078	6.02393	0	0	0	0	1	0	0	0	0	0	0	0	0	0.690641	0	0	0	0	0	0.230214	0	-0.157182	0.465783	0	0.0032935	0.157182	0.336395
P48556	26S proteasome non-ATPase regulatory subunit 8		39.5868	9.70068	0	0	2	1	2	2	3	1	2	0	0	1.92121	0.522466	1.08135	1.5498	3.46667	1.27517	3.04453	0.640403	1.0512	2.59546	-0.20862	0.536725	-0.79945	0.10606	-0.590829	0.111914
P48637	Glutathione synthetase		52.3523	5.92236	3	1	4	8	6	12	4	4	4	1.72339	0.903644	2.83723	3.0863	2.39539	6.86619	3.41303	3.76633	4.49614	1.82142	4.11596	3.89183	-0.67847	0.150707	-0.624607	0.0657571	0.0538623	0.901255
P48643	T-complex protein 1 subunit epsilon	Cytoplasm. Cytoplasm > cytoskeleton > microtubule organizing center > centrosome.	59.6328	5.65576	9	14	8	11	11	7	4	3	3	4.52987	11.0843	4.97171	3.7181	3.84768	3.50925	2.99035	2.47492	2.95449	6.86195	3.69168	2.80658	0.63877	0.134227	0.882612	0.0491286	0.243842	0.0142825
P48728	Aminomethyltransferase, mitochondrial	Mitochondrion.	43.9176	8.57275	3	0	2	1	2	0	0	0	0	2.02701	0	1.66854	0.453755	0.939135	0	0	0	0	1.23185	0.464297	0	0.391186	0.183252	0.692362	0.115098	0.301176	0.720297
P48735	Isocitrate dehydrogenase [NADP], mitochondrial	Mitochondrion.	50.8769	8.68994	26	17	9	18	20	14	5	4	3	15.663	16.1097	6.69448	7.28216	8.37326	8.40045	4.47394	3.94965	3.53623	12.8224	8.01863	3.98661	0.565093	0.244759	1.30797	0.0206113	0.742874	0.00105841
P48995	Short transient receptor potential channel 1	Membrane. Multi-pass membrane protein.	91.1528	8.04541	0	0	1	0	0	0	0	0	0	0	0	0.423974	0	0	0	0	0	0	0.141325	0	0	0.0985036	0.333897	0.0985036	0.14819	0	0.0765482
P49006	MARCKS-related protein	Cytoplasm. Cell membrane.	19.5172	4.66553	1	0	1	2	3	1	0	1	1	1.39639	0	1.72416	1.87552	2.91132	1.39084	0	2.28877	2.73227	1.04018	2.05923	1.67368	-0.417047	0.247188	-0.273067	0.608769	0.14398	0.62946
P49189	4-trimethylaminobutyraldehyde dehydrogenase	Cytoplasm.	53.767	5.87158	20	14	23	33	35	30	8	9	11	11.0241	12.1388	15.6536	12.2156	13.4074	16.4705	6.54971	8.13115	11.8638	12.9388	14.0312	8.84822	-0.10181	0.571279	0.46161	0.119978	0.56342	0.0679018
P49207	60S ribosomal protein L34		13.2845	11.4731	4	3	3	3	2	2	3	3	2	9.30925	10.9828	8.62081	4.6888	3.2348	4.63615	10.3704	11.4438	9.10756	9.63761	4.18658	10.3073	0.91158	0.00396607	-0.0807153	0.52333	-0.992295	0.00278057
P49257	Protein ERGIC-53	Endoplasmic reticulum-Golgi intermediate compartment membrane. Single-pass type I membrane protein. Golgi apparatus membrane. Single-pass membrane protein. Endoplasmic reticulum membrane. Single-pass type I membrane protein.	57.513	6.771	9	4	9	5	4	4	2	2	2	4.80522	3.35943	5.93315	1.79278	1.4842	2.12717	1.58606	1.75024	2.08938	4.69926	1.80138	1.80856	0.817478	0.00856176	0.814758	0.00715756	-0.00272019	0.953605
P49321	Nuclear autoantigenic sperm protein	Cytoplasm. Nucleus.	85.1861	4.29736	2	2	1	1	2	1	0	1	2	0.691106	1.08713	0.426665	0.23206	0.480294	0.344181	0	0.566383	1.35226	0.734965	0.352178	0.639549	0.217525	0.10749	0.0512308	0.759373	-0.166294	0.390881
P49326	Dimethylaniline monooxygenase [N-oxide-forming] 5	Microsome membrane. Endoplasmic reticulum membrane.	60.1819	8.20654	3	1	1	1	1	2	0	0	0	1.53262	0.803616	0.630791	0.343083	0.355039	1.01769	0	0	0	0.989009	0.571938	0	0.216812	0.240715	0.579667	0.512913	0.362856	0.610536
P49327	Fatty acid synthase	Cytoplasm. Melanosome.	273.254	6.44287	73	53	68	56	49	31	30	24	18	7.9162	9.04076	9.1049	4.07819	3.69277	3.34833	4.83207	4.26581	3.8193	8.68729	3.70643	4.30573	0.905235	0.000304682	0.761161	0.000997586	-0.144074	0.169177
P49368	T-complex protein 1 subunit gamma	Cytoplasm.	60.4953	6.49365	19	10	20	7	11	12	6	7	3	9.49288	7.85922	12.338	2.3487	3.81944	5.9717	4.4526	5.73242	2.9328	9.89671	4.04661	4.37261	0.976364	0.0340196	0.900607	0.0236395	-0.0757569	0.754409
P49407	Beta-arrestin-1	Cytoplasm. Nucleus. Cell membrane. Membrane > clathrin-coated pit. Cell projection > pseudopodium. Cytoplasmic vesicle.	47.0363	6.20166	0	0	0	1	1	0	0	0	0	0	0	0	0.437472	0.452717	0	0	0	0	0	0.29673	0	-0.199581	0.0183404	0	0.164352	0.199581	0.944512
P49411	Elongation factor Tu, mitochondrial	Mitochondrion.	49.5102	7.60596	10	3	16	4	5	9	5	5	5	6.02424	2.84288	11.9013	1.61826	2.09332	5.40029	4.47394	4.93706	5.89372	6.92281	3.03729	5.10157	0.82485	0.219503	0.329359	0.740705	-0.495491	0.1562
P49419	Alpha-aminoadipic semialdehyde dehydrogenase	Mitochondrion. Nucleus. Cytoplasm > cytosol.	58.4501	7.98682	19	14	15	50	49	31	11	11	5	9.59855	11.1254	9.35654	16.9632	17.2032	15.5986	8.25397	9.10837	4.94242	10.0268	16.5883	7.43492	-0.628143	0.00123367	0.350174	0.16957	0.978317	0.0121482
P49448	Glutamate dehydrogenase 2, mitochondrial	Mitochondrion matrix.	61.3954	8.45557	120	64	85	187	192	107	54	47	35	58.5582	49.1272	51.215	61.2821	65.1134	52.0071	39.1398	37.5924	33.4189	52.9668	59.4675	36.717	-0.161264	0.25276	0.505592	0.00676519	0.666856	0.00428455
P49585	Choline-phosphate cytidylyltransferase A	Cytoplasm > cytosol. Membrane. Peripheral membrane protein.	41.7048	7.25439	1	1	1	1	0	0	0	0	0	0.74195	1.1671	0.916108	0.498265	0	0	0	0	0	0.941721	0.166088	0	0.441568	0.010199	0.55666	0.126766	0.115092	0.154757
P49588	Alanine--tRNA ligase, cytoplasmic	Cytoplasm.	106.743	5.52881	5	4	4	3	2	1	3	3	1	1.40649	1.76995	1.3893	0.566724	0.390983	0.28018	1.25344	1.38319	0.550405	1.52191	0.412629	1.06235	0.545753	0.00356194	0.201721	0.229005	-0.344032	0.0627373
P49591	Serine--tRNA ligase, cytoplasmic	Cytoplasm.	58.7401	6.43018	6	6	5	5	10	7	2	2	0	3.17855	4.99993	3.27054	1.77882	3.68163	3.69359	1.57371	1.73661	0	3.81634	3.05135	1.10344	0.203444	0.419674	0.906242	0.0393904	0.702798	0.102225
P49593	Protein phosphatase 1F		49.8001	5.09717	1	1	0	1	1	1	1	0	0	0.59977	0.943452	0	0.402782	0.416819	0.597389	0.890847	0	0	0.514408	0.47233	0.296949	0.0243471	0.262718	0.1305	0.882609	0.106153	0.137066
P49682	C-X-C chemokine receptor type 3	Cell membrane. Multi-pass membrane protein.	40.6331	7.73779	0	0	0	1	0	0	0	0	0	0	0	0	0.496911	0	0	0	0	0	0	0.165637	0	-0.114791	0.895045	0	0.106801	0.114791	0.216675
P49720	Proteasome subunit beta type-3	Cytoplasm. Nucleus.	22.9335	6.55127	2	2	3	13	5	6	5	4	2	2.65654	4.1788	4.92017	11.5962	4.61551	7.93799	9.8645	8.70849	5.19797	3.91851	8.0499	7.92365	-0.763876	0.102989	-0.745638	0.0599156	0.0182375	0.962506
P49721	Proteasome subunit beta type-2	Cytoplasm. Nucleus.	22.8217	7.02002	4	3	4	12	8	9	8	6	5	5.41882	6.39295	6.69078	10.9172	7.53177	12.1439	16.0973	13.3227	13.2535	6.16751	10.1976	14.2245	-0.578633	0.037115	-0.990206	0.000765437	-0.411573	0.0923388
P49748	Very long-chain specific acyl-CoA dehydrogenase, mitochondrial	Mitochondrion inner membrane.	70.3454	8.74854	13	8	10	18	24	18	12	15	10	5.40434	5.23148	5.133	5.02525	6.93383	7.45323	7.40967	10.2208	8.13423	5.25627	6.47077	8.58825	-0.223264	0.187293	-0.545163	0.00758302	-0.321899	0.135453
P49755	Transmembrane emp24 domain-containing protein 10	Golgi apparatus > cis-Golgi network membrane. Single-pass type I membrane protein. Melanosome. Endoplasmic reticulum membrane. Single-pass type I membrane protein. Endoplasmic reticulum-Golgi intermediate compartment membrane. Single-pass type I membrane protein. Cytoplasmic vesicle > secretory vesicle membrane. Single-pass type I membrane protein. Cell membrane. Golgi apparatus > trans-Golgi net…	24.96	7.44482	6	3	10	9	7	8	5	3	1	7.46015	5.8675	15.3521	7.51492	6.04863	9.90739	9.23389	6.11384	2.43284	9.55993	7.82365	5.92686	0.234802	0.700199	0.544312	0.33988	0.30951	0.398644
P49756	RNA-binding protein 25	Nucleus speckle. Cytoplasm.	100.124	6.31592	1	1	0	0	0	0	0	0	0	0.323008	0.508099	0	0	0	0	0	0	0	0.277036	0	0	0.187157	0.686266	0.187157	0.538754	0	0.346841
P49770	Translation initiation factor eIF-2B subunit beta		38.9649	6.16357	0	0	0	0	0	1	1	0	0	0	0	0	0	0	0.772691	1.15226	0	0	0	0.257564	0.384088	-0.174767	0.520478	-0.253437	0.0851483	-0.0786706	0.180614
P49773	Histidine triad nucleotide-binding protein 1	Cytoplasm. Nucleus.	13.7931	6.94678	8	5	13	11	12	7	3	3	2	17.2886	16.9971	34.6885	15.9642	18.0225	15.0675	9.62963	10.6264	8.45702	22.9914	16.3514	9.57103	0.445543	0.302224	1.11092	0.0281095	0.665372	0.00315302
P49789	Bis(5'-adenosyl)-triphosphatase	Cytoplasm.	16.8476	7.07861	0	0	0	0	0	1	0	0	0	0	0	0	0	0	1.845	0	0	0	0	0.614999	0	-0.386811	0.530424	0	0.654141	0.386811	0.642854
P49821	NADH dehydrogenase [ubiquinone] flavoprotein 1, mitochondrial	Mitochondrion inner membrane. Peripheral membrane protein. Matrix side.	50.7848	8.20654	4	3	3	10	10	5	5	4	3	2.34738	2.76936	2.17378	3.94102	4.07836	2.92257	4.35824	3.8475	3.44478	2.43017	3.64731	3.88351	-0.350202	0.0349876	-0.409313	0.00890215	-0.059111	0.612832
P49888	Estrogen sulfotransferase	Cytoplasm.	35.1036	6.62451	3	0	0	1	0	0	0	1	0	2.77853	0	0	0.621983	0	0	0	1.51806	0	0.926176	0.207328	0.50602	0.406715	0.145125	0.223618	0.781693	-0.183097	0.139457
P49913	Cathelicidin antimicrobial peptide	Secreted.	19.2892	9.40771	0	0	0	5	4	3	1	0	1	0	0	0	5.37833	4.45261	4.78614	2.37909	0	3.13407	0	4.87236	1.83772	-1.78081	0.000150773	-0.940249	0.0691564	0.840556	0.160524
P49914	5-formyltetrahydrofolate cyclo-ligase	Cytoplasm.	23.2409	7.88428	1	2	2	1	1	1	0	0	0	1.34136	4.21997	3.31243	0.900803	0.932196	1.33603	0	0	0	2.95792	1.05634	0	0.697928	0.0645789	1.30974	0.0147237	0.611807	0.0413784
P49915	GMP synthase [glutamine-hydrolyzing]	Cytoplasm.	76.667	6.87354	2	0	1	0	0	1	0	0	0	0.785846	0	0.485154	0	0	0.391363	0	0	0	0.423667	0.130454	0	0.18603	0.078556	0.277191	0.326426	0.0911612	0.304225
P50053	Ketohexokinase		32.7097	5.93506	24	16	25	28	25	23	21	18	15	21.9298	22.9974	28.2057	17.1818	15.8755	20.9327	28.5011	26.9583	26.8184	24.3777	17.9966	27.426	0.399559	0.0542238	-0.157773	0.195737	-0.557331	0.00716897
P50120	Retinol-binding protein 2	Cytoplasm.	15.6967	5.42725	1	0	0	0	1	0	1	1	1	2.03206	0	0	0	1.41221	0	3.01824	3.33067	3.97606	0.677352	0.470736	3.44166	0.115866	0.785988	-1.02324	0.0687846	-1.13911	0.0264044
P50135	Histamine N-methyltransferase	Cytoplasm.	33.2736	5.33838	1	1	2	5	9	4	3	2	2	0.932519	1.46687	2.30282	3.13122	5.83261	3.71527	4.15525	3.05692	3.64926	1.5674	4.22637	3.62048	-0.803515	0.0330291	-0.655818	0.0313494	0.147697	0.570456
P50148	Guanine nucleotide-binding protein G(q) subunit alpha	Nucleus. Membrane. Nucleus membrane.	42.1153	5.68115	0	0	1	0	0	0	0	0	0	0	0	0.936523	0	0	0	0	0	0	0.312174	0	0	0.20925	0.0676615	0.20925	0.41065	0	0.149987
P50213	Isocitrate dehydrogenase [NAD] subunit alpha, mitochondrial	Mitochondrion.	39.5661	6.91748	1	0	0	0	0	0	0	0	0	0.743977	0	0	0	0	0	0	0	0	0.247992	0	0	0.168637	0.0341586	0.168637	0.959767	0	0.0301633
P50224	Sulfotransferase 1A3/1A4	Cytoplasm.	34.1741	6.01123	7	2	9	9	8	3	7	7	6	6.46125	2.90391	10.2573	5.57887	5.13182	2.75812	9.59699	10.5904	10.8365	6.54082	4.4896	10.3413	0.396245	0.528164	-0.531045	0.191613	-0.927291	0.0175581
P50225	Sulfotransferase 1A1	Cytoplasm.	34.1432	6.62451	13	4	13	19	17	13	11	10	9	11.9995	5.80783	14.8161	11.7776	10.9051	11.9518	15.081	15.1292	16.2547	10.8745	11.5449	15.4883	-0.0732322	0.666978	-0.441875	0.208705	-0.368643	0.00142922
P50336	Protoporphyrinogen oxidase	Mitochondrion inner membrane. Peripheral membrane protein. Intermembrane side.	50.7337	8.1626	1	0	0	0	0	0	0	0	0	0.57085	0	0	0	0	0	0	0	0	0.190283	0	0	0.131118	0.409984	0.131118	0.593082	0	0.29241
P50395	Rab GDP dissociation inhibitor beta	Cytoplasm. Membrane. Peripheral membrane protein.	50.6309	6.46826	9	4	18	17	15	12	5	5	6	5.5071	3.85013	13.5996	6.98578	6.37873	7.31365	4.54432	5.01472	7.18372	7.65227	6.89272	5.58092	0.118243	0.919162	0.348496	0.662024	0.230252	0.188277
P50402	Emerin	Nucleus inner membrane. Single-pass membrane protein. Nucleoplasmic side. Nucleus outer membrane.	28.9759	5.50342	1	0	0	2	2	1	0	0	0	1.07203	0	0	1.43987	1.49005	1.06777	0	0	0	0.357343	1.33256	0	-0.49947	0.0733772	0.237162	0.913754	0.736632	0.0118214
P50416	Carnitine O-palmitoyltransferase 1, liver isoform	Mitochondrion outer membrane. Multi-pass membrane protein.	88.3107	8.646	3	0	2	8	8	6	1	1	1	1.05677	0	0.869888	1.8925	1.95846	2.10516	0.523214	0.577374	0.689253	0.642221	1.98537	0.596614	-0.592963	0.000346046	0.0251198	0.00826462	0.618083	0.000152752
P50440	Glycine amidinotransferase, mitochondrial	Mitochondrion inner membrane. Peripheral membrane protein. Intermembrane side. Cytoplasm.	48.4243	8.04541	28	13	34	47	42	39	8	8	3	18.0243	13.1637	27.0241	20.3181	18.7894	25.0056	7.64907	8.44085	3.77867	19.404	21.371	6.62286	-0.126838	0.587099	1.31164	0.029243	1.43848	0.0102092						+
P50453	Serpin B9	Cytoplasm.	42.3763	5.85889	0	0	2	1	0	1	2	1	1	0	0	1.78836	0.486338	0	0.721316	2.1513	1.18699	1.417	0.59612	0.402551	1.5851	0.11179	0.842681	-0.465656	0.161931	-0.577446	0.0401561
P50454	Serpin H1	Endoplasmic reticulum lumen.	46.4112	8.68994	14	6	16	7	7	9	5	4	7	9.11995	6.14824	12.8693	3.0623	3.16902	5.83955	4.83785	4.27091	8.92236	9.37918	4.02362	6.01037	0.917693	0.047121	0.506455	0.218658	-0.411238	0.27281
P50502	Hsc70-interacting protein	Cytoplasm.	41.3055	5.2749	5	6	5	6	6	6	4	4	2	3.68964	6.96467	4.55571	2.97338	3.077	4.40999	4.38422	4.83805	2.88776	5.07001	3.48679	4.03668	0.365749	0.190277	0.227957	0.427561	-0.137791	0.529274
P50552	Vasodilator-stimulated phosphoprotein	Cytoplasm. Cytoplasm > cytoskeleton. Cell junction > focal adhesion. Cell junction > tight junction. Cell projection > lamellipodium membrane. Cell projection > filopodium membrane.	39.8051	8.93896	0	0	0	0	1	0	0	0	0	0	0	0	0	0.497989	0	0	0	0	0	0.165996	0	-0.115031	0.722278	0	0.0612024	0.115031	0.197976
P50570	Dynamin-2	Cytoplasm. Cytoplasm > cytoskeleton. Cell junction > synapse > postsynaptic cell membrane > postsynaptic density. Cell junction > synapse. Midbody.	98.0032	7.44482	3	1	4	0	0	0	0	0	0	0.93895	0.49233	1.5458	0	0	0	0	0	0	0.992361	0	0	0.581284	0.0169751	0.581284	0.237936	0	0.0164072
P50579	Methionine aminopeptidase 2	Cytoplasm.	52.8581	5.8208	1	0	0	0	0	0	0	0	0	0.569656	0	0	0	0	0	0	0	0	0.189885	0	0	0.130855	0.277211	0.130855	0.523165	0	0.135032
P50583	Bis(5'-nucleosyl)-tetraphosphatase [asymmetrical]		16.8186	5.35107	0	0	0	1	1	0	0	0	0	0	0	0	1.24397	1.28732	0	0	0	0	0	0.843762	0	-0.5078	0.329282	0	0.281323	0.5078	0.741743
P50851	Lipopolysaccharide-responsive and beige-like anchor protein	Cell membrane. Single-pass membrane protein. Endoplasmic reticulum. Golgi apparatus > trans-Golgi network. Lysosome.	318.906	5.60498	0	1	3	0	0	1	0	0	0	0	0.149608	0.3523	0	0	0.0947309	0	0	0	0.167303	0.031577	0	0.0933006	0.109684	0.115901	0.0488943	0.0226	0.00117676
P50895	Basal cell adhesion molecule	Membrane. Single-pass type I membrane protein.	67.3626	5.80811	1	1	1	3	6	2	1	1	1	0.433592	0.68205	0.535369	0.87355	1.80798	0.863741	0.64402	0.710685	0.848395	0.550337	1.18176	0.734367	-0.319137	0.0607052	-0.100519	0.123609	0.218618	0.178939
P50897	Palmitoyl-protein thioesterase 1	Lysosome.	34.1713	6.52197	0	0	0	0	0	0	1	1	0	0	0	0	0	0	0	1.32171	1.45853	0	0	0	0.926748	0	0.580053	-0.549298	0.0408733	-0.549298	0.0491392
P50914	60S ribosomal protein L14		23.417	10.9312	7	7	6	9	8	6	4	4	5	8.86544	13.9455	9.38265	7.65473	7.04133	7.56878	7.52455	8.30344	12.3905	10.7312	7.42162	9.40617	0.434323	0.0739993	0.158555	0.553555	-0.275768	0.239702
P50990	T-complex protein 1 subunit theta	Cytoplasm. Cytoplasm > cytoskeleton > microtubule organizing center > centrosome.	59.5825	5.60498	13	10	15	9	9	6	10	9	9	6.45957	7.81619	9.20287	3.00323	3.10789	2.9695	7.38037	7.32991	8.75024	7.82621	3.02687	7.82017	0.966974	0.0008064	0.000886715	0.96048	-0.966088	9.16512e-05
P50991	T-complex protein 1 subunit delta	Cytoplasm. Melanosome. Cytoplasm > cytoskeleton > microtubule organizing center > centrosome.	57.8878	7.82568	10	8	10	9	9	12	5	4	6	5.05187	6.35736	6.23769	3.05337	3.15978	6.03817	3.7518	3.31213	5.9309	5.88231	4.08378	4.33161	0.373651	0.152921	0.316045	0.157258	-0.0576059	0.796105
P50995	Annexin A11	Cytoplasm. Melanosome. Nucleus envelope. Nucleus > nucleoplasm. Cytoplasm > cytoskeleton > spindle.	54.3551	7.6499	3	3	4	7	4	6	2	2	3	1.6176	2.54452	2.66306	2.53474	1.4989	3.22235	1.60176	1.76756	3.1651	2.27506	2.41866	2.17814	-0.0476649	0.900363	0.0330829	0.812777	0.0807478	0.754264
P51114	Fragile X mental retardation syndrome-related protein 1	Cytoplasm.	69.6779	6.15088	1	1	0	0	0	0	0	0	0	0.438479	0.689738	0	0	0	0	0	0	0	0.376072	0	0	0.248579	0.00603172	0.248579	0.704795	0	0.0077923
P51148	Ras-related protein Rab-5C	Cell membrane. Lipid-anchor. Cytoplasmic side. Early endosome membrane. Lipid-anchor. Melanosome.	23.4678	8.41162	1	1	2	7	8	8	2	4	1	1.26063	1.983	3.11307	5.92612	7.00873	10.045	3.74486	8.265	2.46663	2.1189	7.65995	4.8255	-1.22976	0.0119873	-0.728675	0.158897	0.501081	0.217585
P51149	Ras-related protein Rab-7a	Late endosome. Lysosome. Cytoplasmic vesicle > phagosome. Melanosome. Cytoplasmic vesicle > phagosome membrane. Lipid-anchor. Cytoplasmic side.	23.4748	6.69775	4	6	6	10	12	6	7	7	3	5.26175	12.4153	9.74527	8.83397	10.9702	7.8613	13.6769	15.0926	7.72163	9.14077	9.22182	12.1637	-0.0104575	0.837516	-0.34635	0.40648	-0.335892	0.346072
P51452	Dual specificity protein phosphatase 3	Nucleus.	20.4653	7.79639	1	0	2	0	0	2	1	1	1	1.47187	0	3.63472	0	0	2.93205	2.18619	2.41249	2.87996	1.7022	0.97735	2.49288	0.314352	0.313954	-0.279258	0.374846	-0.593611	0.140402
P51570	Galactokinase		42.2456	6.45557	35	31	29	33	40	33	27	27	24	24.3121	33.8728	24.8728	15.3941	19.3098	22.8318	27.8571	30.7407	32.6199	27.6859	19.1786	30.4059	0.487173	0.0782415	-0.12648	0.424628	-0.613653	0.0186188
P51571	Translocon-associated protein subunit delta	Endoplasmic reticulum membrane. Single-pass type I membrane protein.	18.9866	6.15088	1	1	1	7	9	9	3	3	4	1.57396	2.47588	1.94342	7.39908	9.84463	14.1094	7.01349	7.73948	12.3189	1.99775	10.4511	9.02396	-1.63901	0.00199518	-1.46338	0.00235459	0.175626	0.604253				+
P51572	B-cell receptor-associated protein 31	Endoplasmic reticulum membrane. Multi-pass membrane protein. Endoplasmic reticulum-Golgi intermediate compartment membrane. Multi-pass membrane protein.	27.974	8.44092	3	1	1	0	1	1	0	0	0	3.32068	1.74117	1.36671	0	0.769251	1.1025	0	0	0	2.14285	0.623917	0	0.658903	0.119639	1.05062	0.00541285	0.391722	0.739743
P51589	Cytochrome P450 2J2	Endoplasmic reticulum membrane. Peripheral membrane protein. Microsome membrane. Peripheral membrane protein.	57.5738	8.60205	1	0	0	1	2	1	1	1	1	0.542422	0	0	0.364269	0.753927	0.540268	0.805666	0.889064	1.06134	0.180807	0.552822	0.91869	-0.22723	0.355887	-0.420459	0.0103291	-0.193228	0.0728574
P51648	Fatty aldehyde dehydrogenase	Endoplasmic reticulum membrane. Single-pass membrane protein. Cytoplasmic side.	54.8129	7.88428	12	10	12	10	10	13	10	8	8	6.73721	8.83149	8.31864	3.77037	3.90177	7.26967	8.33906	7.36181	8.78833	7.96245	4.9806	8.16307	0.513148	0.0892157	-0.0287638	0.782763	-0.541912	0.0700658
P51649	Succinate-semialdehyde dehydrogenase, mitochondrial	Mitochondrion.	57.1783	8.27979	9	4	4	10	9	5	5	7	3	4.58067	3.20245	2.51373	3.418	3.1834	2.53472	3.77986	5.83957	2.98762	3.43228	3.04537	4.20235	0.106598	0.647635	-0.191256	0.50142	-0.297853	0.249797
P51654	Glypican-3	Cell membrane. Lipid-anchor > GPI-anchor. Extracellular side. Secreted > extracellular space.	65.5198	6.3667	0	0	1	0	0	0	0	0	0	0	0	0.579675	0	0	0	0	0	0	0.193225	0	0	0.133054	0.0203681	0.133054	0.334256	0	0.00539664
P51659	Peroxisomal multifunctional enzyme type 2	Peroxisome.	79.6363	8.83643	49	39	39	70	67	46	40	30	29	18.1284	22.6967	17.8156	17.3919	17.2266	16.9509	21.9807	18.192	20.9932	19.5469	17.1898	20.3886	0.167139	0.193408	-0.0552863	0.664171	-0.222425	0.0434365
P51665	26S proteasome non-ATPase regulatory subunit 7		37.0025	6.771	0	1	1	1	1	0	0	0	0	0	1.322	1.03769	0.564392	0.584061	0	0	0	0	0.786563	0.382818	0	0.225818	0.551742	0.478487	0.471978	0.252669	0.849321
P51687	Sulfite oxidase, mitochondrial	Mitochondrion intermembrane space.	60.2454	6.11279	4	4	2	4	7	2	2	2	1	1.9985	3.14369	1.2338	1.34211	2.43055	0.995283	1.4842	1.63783	0.977601	2.12533	1.58932	1.36655	0.200801	0.484021	0.293241	0.276399	0.0924402	0.751311
P51688	N-sulphoglucosamine sulphohydrolase	Lysosome.	56.6595	6.94678	0	0	0	1	2	1	0	0	1	0	0	0	0.364269	0.753927	0.540268	0	0	1.06134	0	0.552822	0.35378	-0.352093	0.189816	-0.234979	0.124469	0.117113	0.531942
P51690	Arylsulfatase E	Golgi apparatus > Golgi stack.	65.6261	6.96143	1	0	4	2	4	3	1	1	0	0.462302	0	2.28327	0.620927	1.28513	1.3814	0.686663	0.757742	0	0.915191	1.09582	0.481468	-0.086731	0.873745	0.232396	0.375365	0.319127	0.166966
P51693	Amyloid-like protein 1	Cell membrane. Single-pass type I membrane protein. Cytoplasm.	72.1312	5.79541	0	0	0	0	0	0	2	0	0	0	0	0	0	0	0	1.24444	0	0	0	0	0.414815	0	0.042044	-0.271913	0.0703311	-0.271913	0.0135925
P51858	Hepatoma-derived growth factor	Cytoplasm. Nucleus.	26.7719	4.729	7	1	6	9	7	4	4	4	3	7.94196	1.7847	8.40529	6.85737	5.51938	4.52024	6.74074	7.4385	6.6599	6.04398	5.63233	6.94638	0.0757865	0.828402	-0.153395	0.536365	-0.229181	0.149912
P51884	Lumican	Secreted > extracellular space > extracellular matrix.	38.4048	6.60986	2	3	6	12	9	6	4	5	3	1.61122	3.80172	5.96825	6.49218	5.03882	4.81446	4.78633	6.60222	4.72893	3.79373	5.44849	5.37249	-0.362455	0.285425	-0.347659	0.305041	0.0147956	0.908769
P51888	Prolargin	Secreted > extracellular space > extracellular matrix.	43.7822	9.37842	0	0	0	1	3	1	3	2	2	0	0	0	0.478699	1.48614	0.709986	3.17627	2.3367	2.78949	0	0.89161	2.76749	-0.531873	0.0618218	-1.25323	0.00362237	-0.721356	0.0227411
P51991	Heterogeneous nuclear ribonucleoprotein A3	Nucleus.	39.5706	9.01221	9	3	1	4	2	1	3	3	3	6.48323	3.39942	0.889449	1.93506	1.00125	0.717499	3.20988	3.54214	4.22851	3.5907	1.21794	3.66018	0.796894	0.248476	-0.017818	0.639212	-0.814712	0.0174632
P52209	6-phosphogluconate dehydrogenase, decarboxylating	Cytoplasm.	53.106	7.2251	15	8	9	12	6	7	7	6	6	8.45639	7.09445	6.26481	4.54318	2.35075	3.93065	5.86151	5.54422	6.61854	7.27188	3.60819	6.00809	0.725326	0.0285358	0.211404	0.140796	-0.513922	0.0578449
P52272	Heterogeneous nuclear ribonucleoprotein M	Nucleus > nucleolus.	77.4643	8.70459	57	7	18	25	17	12	7	7	6	21.2614	4.10725	8.29015	6.26243	4.40686	4.45832	3.87824	4.27968	4.37912	11.2196	5.04254	4.17901	0.908512	0.294452	1.09723	0.184032	0.18872	0.221007
P52292	Importin subunit alpha-1	Cytoplasm. Nucleus.	57.8259	5.40186	0	0	1	0	0	0	0	0	0	0	0	0.635561	0	0	0	0	0	0	0.211854	0	0	0.145256	0.792019	0.145256	0.271167	0	0.174536
P52434	DNA-directed RNA polymerases I, II, and III subunit RPABC3	Nucleus > nucleolus.	17.1324	4.67822	0	0	0	1	0	1	2	2	1	0	0	0	1.21909	0	1.8081	5.39259	5.9508	3.55195	0	1.00906	4.96511	-0.589314	0.0365521	-1.80015	0.00111969	-1.21083	0.0219147			+
P52565	Rho GDP-dissociation inhibitor 1	Cytoplasm.	23.1927	5.10986	3	4	8	3	4	6	5	5	5	4.00435	8.39858	13.1848	2.68916	3.7105	7.9769	9.91286	10.939	13.0586	8.52923	4.79219	11.3035	0.632451	0.293618	-0.337404	0.338822	-0.969856	0.0447068
P52566	Rho GDP-dissociation inhibitor 2	Cytoplasm.	22.9736	5.21143	5	4	2	5	2	0	0	1	0	6.77352	8.52393	3.34539	4.54883	1.88294	0	0	2.22045	0	6.21428	2.14393	0.740149	0.987136	0.18723	1.58388	0.0289479	0.596744	0.762981
P52594	Arf-GAP domain and FG repeat-containing protein 1	Nucleus. Cytoplasmic vesicle.	58.2242	8.63135	2	0	0	0	0	0	0	0	0	0.969024	0	0	0	0	0	0	0	0	0.323008	0	0	0.215994	0.485347	0.215994	0.661028	0	0.118357
P52597	Heterogeneous nuclear ribonucleoprotein F	Nucleus > nucleoplasm.	45.6429	5.57959	11	8	8	3	3	5	4	2	3	7.21747	8.25691	6.48119	1.3219	1.36797	3.26765	3.89826	2.15089	3.85151	7.31853	1.98584	3.30022	1.22522	0.0101919	0.814049	0.0165391	-0.411169	0.186234
P52758	Ribonuclease UK114	Cytoplasm. Nucleus.	14.4846	8.67529	8	10	15	36	25	20	11	10	12	15.9005	31.2648	36.8115	48.0516	34.5321	39.5934	32.4736	32.5774	46.6679	27.9922	40.7257	37.2397	-0.510514	0.195264	-0.387723	0.30844	0.122791	0.569399
P52790	Hexokinase-3		98.9621	5.40186	1	0	0	1	0	1	0	0	0	0.295012	0	0	0.198118	0	0.29384	0	0	0	0.0983372	0.163986	0	-0.0444448	0.0597752	0.0692465	0.686028	0.113691	0.0838633
P52895	Aldo-keto reductase family 1 member C2	Cytoplasm.	36.712	7.48877	11	6	11	26	30	15	6	3	2	9.27323	7.95655	11.4499	14.7196	17.5761	12.5951	7.5129	4.14529	3.29902	9.5599	14.9636	4.98574	-0.553314	0.0344982	0.726644	0.0581831	1.27996	0.011942
P52907	F-actin-capping protein subunit alpha-1	Cytoplasm > cytoskeleton.	32.9023	5.69385	3	4	2	5	4	3	5	3	3	2.85625	5.99059	2.35113	3.19691	2.64665	2.84491	7.07071	4.68157	5.58873	3.73266	2.89616	5.78034	0.227554	0.586942	-0.440629	0.175061	-0.668183	0.00665277
P52948	Nuclear pore complex protein Nup98-Nup96	Nucleus. Nucleus membrane. Peripheral membrane protein. Nucleoplasmic side. Nucleus > nuclear pore complex.	197.457	6.40479	1	0	0	0	0	0	0	0	0	0.14986	0	0	0	0	0	0	0	0	0.0499533	0	0	0.0355911	0.229501	0.0355911	0.243696	0	0.0109628
P53004	Biliverdin reductase A	Cytoplasm.	33.4073	6.44287	0	0	0	1	2	0	2	1	1	0	0	0	0.617781	1.27862	0	2.73273	1.5078	1.79997	0	0.632134	2.0135	-0.396233	0.229627	-1.00486	0.000725425	-0.60863	0.0814924
P53007	Tricarboxylate transport protein, mitochondrial	Mitochondrion inner membrane. Multi-pass membrane protein.	33.991	9.89111	1	1	1	13	11	7	8	3	2	0.875549	1.37726	1.08107	7.6438	6.69323	6.10451	10.4037	4.30524	3.42632	1.11129	6.81384	6.04509	-1.50226	0.000236514	-1.3706	0.0118936	0.131662	0.529982				+
P53370	Nucleoside diphosphate-linked moiety X motif 6	Cytoplasm. Nucleus. Mitochondrion.	35.6561	8.00146	0	0	1	1	1	0	1	0	0	0	0	1.06396	0.578681	0.598847	0	1.27989	0	0	0.354654	0.392509	0.426629	-0.0230097	0.77648	-0.0434388	0.632837	-0.0204292	0.75797
P53384	Cytosolic Fe-S cluster assembly factor NUBP1	Cytoplasm.	34.5124	5.32568	0	0	1	0	0	0	0	0	0	0	0	1.05066	0	0	0	0	0	0	0.35022	0	0	0.232796	0.138543	0.232796	0.904222	0	0.0123048
P53396	ATP-citrate synthase	Cytoplasm.	120.762	7.32764	8	4	12	3	4	2	0	0	0	1.97853	1.55614	3.66443	0.498265	0.687505	0.49267	0	0	0	2.3997	0.55948	0	0.781555	0.00723893	1.13741	0.00869274	0.355851	0.946866
P53597	Succinyl-CoA ligase [ADP/GDP-forming] subunit alpha, mitochondrial	Mitochondrion.	36.2268	8.79248	5	2	7	15	9	6	0	0	0	3.93491	2.47588	6.80197	7.92759	4.92232	4.70314	0	0	0	4.40425	5.85102	0	-0.293849	0.369934	1.67903	0.00419687	1.97288	0.00110479						+
P53602	Diphosphomevalonate decarboxylase		43.3772	7.2251	1	1	1	2	1	2	3	2	3	0.680739	1.07082	0.840529	0.914315	0.473089	1.35607	3.03333	2.23155	3.99594	0.864029	0.914493	3.08694	-0.0251988	0.967382	-0.828753	0.00407131	-0.803554	0.0218458
P53618	Coatomer subunit beta	Cytoplasm. Golgi apparatus membrane. Peripheral membrane protein. Cytoplasmic side. Cytoplasmic vesicle > COPI-coated vesicle membrane. Peripheral membrane protein. Cytoplasmic side. Cell membrane. Endoplasmic reticulum-Golgi intermediate compartment.	107.074	6.04932	2	1	1	1	1	1	0	0	0	0.571449	0.449452	0.352793	0.191882	0.198568	0.28459	0	0	0	0.457898	0.225013	0	0.143611	0.0196426	0.297425	0.978521	0.153814	0.0599322
P53621	Coatomer subunit alpha	Cytoplasm. Golgi apparatus membrane. Peripheral membrane protein. Cytoplasmic side. Cytoplasmic vesicle > COPI-coated vesicle membrane. Peripheral membrane protein. Cytoplasmic side. Secreted.	138.258	7.66455	7	5	6	0	2	4	1	2	0	1.55725	1.7497	1.6481	0	0.309209	0.886322	0.330429	0.729265	0	1.65168	0.39851	0.353231	0.606422	0.0610865	0.633918	0.0065195	0.0274957	0.483665
P53634	Dipeptidyl peptidase 1	Lysosome.	51.8203	6.99072	0	0	0	0	0	0	1	1	0	0	0	0	0	0	0	0.87353	0.963952	0	0	0	0.612494	0	0.0393546	-0.385428	0.0463462	-0.385428	0.0224096
P53680	AP-2 complex subunit sigma	Cell membrane. Membrane > coated pit. Peripheral membrane protein. Cytoplasmic side.	17.0067	6.17627	0	0	0	4	3	1	2	2	3	0	0	0	5.15107	3.99794	1.90996	5.6964	6.28606	11.2562	0	3.68632	7.74621	-1.5075	0.000962023	-2.28484	0.00013379	-0.777345	0.101217				+
P53990	IST1 homolog	Cytoplasmic vesicle.	39.7255	5.35107	0	0	1	0	0	1	0	0	0	0	0	0.923658	0	0	0.745095	0	0	0	0.307886	0.248365	0	0.0376957	0.288708	0.206572	0.233719	0.168876	0.599671
P53992	Protein transport protein Sec24C	Cytoplasm. Cytoplasm > perinuclear region. Endoplasmic reticulum membrane. Golgi apparatus membrane.	118.249	7.06396	13	8	10	2	3	3	1	0	0	3.23569	3.13219	3.07323	0.334302	0.518928	0.743733	0.369693	0	0	3.14704	0.532321	0.123231	1.02328	0.00139353	1.27748	0.000176935	0.254199	0.870233	+
P53999	Activated RNA polymerase II transcriptional coactivator p15	Nucleus.	14.3864	9.59814	2	1	2	4	2	3	2	3	2	4.28812	3.37266	5.29467	5.75947	2.98009	6.40665	6.36921	10.5428	8.39043	4.31848	5.04873	8.43413	-0.157786	0.68091	-0.72366	0.027185	-0.565874	0.123866
P54105	Methylosome subunit pICln	Cytoplasm. Nucleus. Cytoplasm > cytoskeleton.	26.1989	4.10693	0	0	0	1	0	1	0	0	0	0	0	0	0.771574	0	1.14437	0	0	0	0	0.638647	0	-0.399798	0.576802	0	0.390074	0.399798	0.892812
P54136	Arginine--tRNA ligase, cytoplasmic	Cytoplasm.	75.3309	6.68311	3	0	1	1	1	1	1	1	2	1.23771	0	0.509412	0.277065	0.286721	0.410931	0.612795	0.676227	1.61452	0.582373	0.324906	0.967848	0.151525	0.364525	-0.20072	0.428472	-0.352245	0.0389145
P54296	Myomesin-2	Cytoplasm > myofibril > sarcomere > M line.	164.792	6.18896	1	0	0	0	0	0	0	0	0	0.185867	0	0	0	0	0	0	0	0	0.0619558	0	0	0.0440134	0.211991	0.0440134	0.0229428	0	0.00602637
P54577	Tyrosine--tRNA ligase, cytoplasmic	Cytoplasm.	59.1061	7.04932	1	0	0	0	0	1	0	0	0	0.515711	0	0	0	0	0.513664	0	0	0	0.171904	0.171221	0	0.000453373	0.52787	0.11896	0.62897	0.118507	0.293762
P54578	Ubiquitin carboxyl-terminal hydrolase 14	Cytoplasm. Cell membrane. Peripheral membrane protein.	56.033	5.30029	1	0	0	1	1	1	0	0	0	0.551206	0	0	0.370168	0.383068	0.549018	0	0	0	0.183735	0.434085	0	-0.156581	0.800984	0.126798	0.727222	0.283379	0.83152
P54619	5'-AMP-activated protein kinase subunit gamma-1		37.5558	6.91748	0	0	0	1	0	0	0	0	0	0	0	0	0.552456	0	0	0	0	0	0	0.184152	0	-0.127073	0.69346	0	0.0464001	0.127073	0.193338
P54652	Heat shock-related 70 kDa protein 2		69.9779	5.74463	39	39	37	45	44	30	30	28	28	16.619	26.142	19.4677	12.8777	13.0303	12.7331	18.988	19.5566	23.3461	20.7429	12.8804	20.6303	0.612006	0.0260355	0.00716298	0.958174	-0.604843	0.00197481
P54725	UV excision repair protein RAD23 homolog A	Nucleus.	39.5847	4.57666	0	0	0	2	0	0	0	0	0	0	0	0	1.00751	0	0	0	0	0	0	0.335837	0	-0.223939	0.198787	0	0.103985	0.223939	0.626908
P54727	UV excision repair protein RAD23 homolog B	Nucleus. Cytoplasm.	43.1446	4.84326	3	1	3	2	1	2	0	0	0	1.99728	1.04726	2.4661	0.894196	0.462679	1.32623	0	0	0	1.83688	0.894369	0	0.406684	0.135919	0.939933	0.0108612	0.533249	0.218626
P54802	Alpha-N-acetylglucosaminidase	Lysosome.	82.2136	6.65381	1	0	0	6	6	2	2	1	1	0.366481	0	0	1.47669	1.52815	0.730053	1.08868	0.600686	0.717083	0.12216	1.24496	0.80215	-0.612668	0.00711454	-0.401	0.0117252	0.211668	0.233061
P54819	Adenylate kinase 2, mitochondrial	Mitochondrion intermembrane space.	26.4608	7.81104	6	6	7	11	11	12	8	10	5	6.83587	10.753	9.8472	8.41629	8.70959	13.6175	13.5379	18.6741	11.1463	9.14536	10.2478	14.4527	-0.136078	0.633647	-0.561886	0.0912123	-0.425807	0.184555
P54826	Growth arrest-specific protein 1	Cell membrane. Lipid-anchor > GPI-anchor.	35.67	5.5542	0	0	0	0	0	1	0	0	0	0	0	0	0	0	0.78613	0	0	0	0	0.262043	0	-0.177626	0.618139	0	0.532909	0.177626	0.908074
P54840	Glycogen [starch] synthase, liver		80.9377	6.82959	0	0	0	0	0	1	0	0	0	0	0	0	0	0	0.385796	0	0	0	0	0.128599	0	-0.089904	0.451074	0	0.0416671	0.089904	0.0640406
P54855	UDP-glucuronosyltransferase 2B15	Microsome membrane. Single-pass membrane protein. Endoplasmic reticulum membrane. Single-pass membrane protein.	60.9963	8.82178	3	2	4	1	1	2	2	2	2	1.5413	1.61633	2.53745	0.345025	0.357049	1.02345	1.52621	1.68419	2.01054	1.89836	0.575175	1.74031	0.598196	0.0288193	0.0597083	0.725336	-0.538488	0.0277049
P54868	Hydroxymethylglutaryl-CoA synthase, mitochondrial	Mitochondrion.	56.5994	8.1626	48	32	38	56	49	60	24	22	12	25.7287	26.9813	25.1497	20.1581	18.2531	32.0332	19.1076	19.3284	12.5856	25.9532	23.4815	17.0072	0.133566	0.494818	0.556467	0.0364839	0.422901	0.237533
P54886	Delta-1-pyrroline-5-carboxylate synthase	Mitochondrion inner membrane.	87.2475	7.12256	0	0	0	0	0	1	0	0	0	0	0	0	0	0	0.341151	0	0	0	0	0.113717	0	-0.0797821	0.688228	0	0.615395	0.0797821	0.77219
P54920	Alpha-soluble NSF attachment protein	Membrane. Peripheral membrane protein.	33.2113	5.36377	0	2	1	3	2	3	0	0	0	0	2.90391	1.1397	1.85962	1.28295	2.75812	0	0	0	1.34787	1.9669	0	-0.244767	0.394534	0.743244	0.500834	0.988011	0.00354452
P55001	Microfibrillar-associated protein 2	Secreted > extracellular space > extracellular matrix.	20.8119	4.97021	2	3	0	0	1	0	0	0	0	2.97591	7.02176	0	0	1.03408	0	0	0	0	3.33256	0.344692	0	1.18543	0.372355	1.41483	0.493282	0.229398	0.512643
P55008	Allograft inflammatory factor 1	Cytoplasm > cytoskeleton. Cell projection > ruffle membrane. Peripheral membrane protein. Cytoplasmic side.	16.6926	6.23975	0	0	0	2	2	2	0	0	0	0	0	0	2.48793	2.57464	3.69	0	0	0	0	2.91752	0	-1.29793	0.00222402	0	0.0325228	1.29793	0.000532141		+
P55010	Eukaryotic translation initiation factor 5		49.1918	5.57959	2	0	1	0	0	0	0	0	0	1.26355	0	0.780073	0	0	0	0	0	0	0.681209	0	0	0.422884	0.0706659	0.422884	0.443976	0	0.0493265
P55036	26S proteasome non-ATPase regulatory subunit 4		40.7112	4.79248	3	0	2	0	0	0	0	0	0	2.16681	0	1.78362	0	0	0	0	0	0	1.31681	0	0	0.729796	0.0184835	0.729796	0.0777915	0	0.438489
P55058	Phospholipid transfer protein	Secreted.	54.7045	7.00537	0	0	0	1	0	0	0	0	0	0	0	0	0.370919	0	0	0	0	0	0	0.12364	0	-0.086539	0.980575	0	0.060572	0.086539	0.163508
P55060	Exportin-2	Cytoplasm. Nucleus.	110.346	5.77002	0	3	2	1	0	1	1	0	0	0	1.32336	0.692506	0.188325	0	0.279315	0.416524	0	0	0.671955	0.15588	0.138841	0.309619	0.240141	0.321066	0.594889	0.0114473	0.0437743
P55072	Transitional endoplasmic reticulum ATPase	Cytoplasm > cytosol. Endoplasmic reticulum. Nucleus.	89.2657	5.26221	30	21	20	31	35	32	13	12	9	10.1351	11.1599	8.34272	7.0332	8.21743	10.7678	6.5233	6.64481	5.94929	9.87923	8.67282	6.37247	0.1545	0.410186	0.504716	0.0093603	0.350216	0.0851946
P55081	Microfibrillar-associated protein 1	Secreted > extracellular space > extracellular matrix.	51.9266	4.98291	0	0	0	1	0	0	0	0	0	0	0	0	0.416545	0	0	0	0	0	0	0.138848	0	-0.0968341	0.479599	0	0.129838	0.0968341	0.102104
P55083	Microfibril-associated glycoprotein 4	Secreted > extracellular space > extracellular matrix.	28.6299	5.63037	0	0	0	2	0	0	0	0	0	0	0	0	1.43422	0	0	0	0	0	0	0.478073	0	-0.309219	0.641609	0	0.0628719	0.309219	0.611075
P55084	Trifunctional enzyme subunit beta, mitochondrial	Mitochondrion. Mitochondrion inner membrane. Mitochondrion outer membrane. Endoplasmic reticulum.	51.2615	9.40771	31	20	29	29	41	18	20	20	15	17.8084	18.0729	20.5699	11.1878	16.3685	10.2993	17.0652	18.8316	16.8605	18.8171	12.6185	17.5858	0.509967	0.0491273	0.0879595	0.311115	-0.422007	0.0747751
P55145	Mesencephalic astrocyte-derived neurotrophic factor	Secreted.	20.6868	8.68994	1	0	0	1	1	1	0	0	0	1.49613	0	0	1.00474	1.03976	1.49019	0	0	0	0.49871	1.17823	0	-0.34704	0.448674	0.321183	0.147526	0.668223	0.00454934
P55157	Microsomal triglyceride transfer protein large subunit	Endoplasmic reticulum.	99.2888	8.41162	19	15	25	18	20	13	8	4	4	5.78704	7.1867	9.40189	3.68181	4.23346	3.94384	3.61919	1.99691	2.38386	7.45855	3.95304	2.66665	0.667993	0.0134425	1.01923	0.00989073	0.351237	0.0789597
P55196	Afadin	Cell junction > adherens junction.	206.676	6.46826	0	2	1	0	0	0	0	0	0	0	0.469657	0.184327	0	0	0	0	0	0	0.217995	0	0	0.149256	0.759538	0.149256	0.389447	0	0.29911
P55209	Nucleosome assembly protein 1-like 1	Nucleus. Melanosome.	45.3459	4.4624	1	0	4	0	0	1	2	1	1	0.696408	0	3.43951	0	0	0.693644	2.06877	1.14146	1.36264	1.37864	0.231215	1.52429	0.598612	0.15661	-0.0608906	0.650238	-0.659503	0.0210519
P55263	Adenosine kinase	Nucleus. Cytoplasm.	40.5197	6.69775	3	1	1	2	1	0	1	2	0	2.25659	1.18322	0.928761	1.01029	0.522751	0	1.11725	2.4658	0	1.45619	0.511015	1.19435	0.460913	0.115931	0.113661	0.734216	-0.347252	0.264744
P55265	Double-stranded RNA-specific adenosine deaminase	Cytoplasm. Nucleus. Cytoplasm. Nucleus. Nucleus > nucleolus.	135.981	8.646	1	0	2	0	0	0	0	0	0	0.222101	0	0.548469	0	0	0	0	0	0	0.256857	0	0	0.174315	0.208627	0.174315	0.50853	0	0.0429494
P55268	Laminin subunit beta-2	Secreted > extracellular space > extracellular matrix > basement membrane.	195.854	6.52197	0	0	1	0	0	0	0	0	0	0	0	0.186992	0	0	0	0	0	0	0.0623307	0	0	0.0442757	0.425619	0.0442757	0.0648845	0	0.032417
P55735	Protein SEC13 homolog	Cytoplasmic vesicle > COPII-coated vesicle membrane. Peripheral membrane protein. Cytoplasmic side. Endoplasmic reticulum membrane. Peripheral membrane protein. Cytoplasmic side. Nucleus > nuclear pore complex.	35.5181	5.47803	0	0	0	0	0	5	0	1	1	0	0	0	0	0	4.21141	0	1.38606	1.65463	0	1.4038	1.01356	-0.767147	0.338872	-0.59147	0.059567	0.175677	0.730488
P55769	NHP2-like protein 1	Nucleus > nucleolus.	14.1646	8.45557	0	0	0	1	1	0	0	0	1	0	0	0	1.42862	1.4784	0	0	0	4.16244	0	0.969007	1.38748	-0.569981	0.535798	-0.760212	0.431165	-0.190232	0.85052
P55786	Puromycin-sensitive aminopeptidase	Cytoplasm > cytosol. Nucleus.	103.211	5.71924	5	5	5	3	5	5	4	2	3	1.48148	2.3304	1.82923	0.596942	1.02957	1.4756	1.76037	0.971295	1.73926	1.88037	1.03404	1.49031	0.354954	0.092481	0.15284	0.347178	-0.202115	0.294213
P55884	Eukaryotic translation initiation factor 3 subunit B	Cytoplasm.	92.4238	4.99561	2	0	2	1	1	0	0	0	0	0.669031	0	0.826073	0.224648	0.232476	0	0	0	0	0.498368	0.152375	0	0.215057	0.0718727	0.320986	0.0550239	0.105929	0.886502
P55899	IgG receptor FcRn large subunit p51	Cell membrane. Single-pass type I membrane protein.	39.7183	6.53662	0	0	0	1	1	0	2	1	0	0	0	0	0.500995	0.518454	0	2.21613	1.22277	0	0	0.339816	1.1463	-0.226395	0.170831	-0.653656	0.0341527	-0.427261	0.064595
P55957	BH3-interacting domain death agonist	Cytoplasm. Mitochondrion membrane. Mitochondrion membrane. Cytoplasm.	21.981	5.43994	0	1	1	2	3	3	1	1	0	0	2.19655	1.72416	1.87552	2.91132	4.17253	2.07407	2.28877	0	1.3069	2.98646	1.45428	-0.592534	0.229312	-0.0629042	0.669117	0.52963	0.234716
P56134	ATP synthase subunit f, mitochondrial	Mitochondrion. Mitochondrion inner membrane. Single-pass membrane protein.	10.9107	9.67139	3	1	3	5	6	5	4	3	3	8.69029	4.55667	10.7302	9.72676	12.0789	14.4263	17.2104	14.2439	17.004	7.99237	12.0773	16.1528	-0.494473	0.176974	-0.861292	0.0452652	-0.366818	0.0812085
P56192	Methionine--tRNA ligase, cytoplasmic	Cytoplasm.	101.052	6.16357	2	1	0	0	0	0	0	0	0	0.605101	0.475919	0	0	0	0	0	0	0	0.36034	0	0	0.238995	0.20378	0.238995	0.497893	0	0.0452629
P56199	Integrin alpha-1	Membrane. Single-pass type I membrane protein.	130.765	6.29053	5	3	5	11	8	7	5	4	2	1.15477	1.08989	1.42583	1.7061	1.28404	1.61027	1.7152	1.5142	0.903804	1.2235	1.53347	1.37773	-0.132458	0.131515	-0.0674281	0.695143	0.0650296	0.560982
P56381	ATP synthase subunit epsilon, mitochondrial	Mitochondrion. Mitochondrion inner membrane.	5.77611	9.92041	3	2	0	5	3	2	1	1	1	16.0174	16.7972	0	17.9278	11.1315	10.6359	7.93028	8.75118	10.4469	10.9382	13.2317	9.04279	-0.235443	0.455647	0.22853	0.592186	0.463973	0.125657
P56385	ATP synthase subunit e, mitochondrial	Mitochondrion. Mitochondrion inner membrane.	7.92833	9.34912	2	1	1	4	4	6	2	2	2	7.89263	6.20764	4.87263	10.6008	10.9702	23.5839	11.723	12.9365	15.4433	6.3243	15.0516	13.3676	-1.03451	0.051333	-0.884491	0.0090988	0.150016	0.856623
P56537	Eukaryotic translation initiation factor 6	Cytoplasm. Nucleus > nucleolus.	26.5822	4.67822	3	3	3	6	8	10	5	6	6	3.33423	5.24483	4.11688	4.47828	6.17913	11.07	8.25397	10.93	13.048	4.23198	7.24246	10.744	-0.568587	0.177617	-1.03206	0.00756712	-0.463468	0.204745
P56545	C-terminal-binding protein 2	Nucleus. Cell junction > synapse.	48.9141	6.94678	0	0	1	0	0	1	0	0	0	0	0	0.755532	0	0	0.609471	0	0	0	0.251844	0.203157	0	0.0315345	0.746553	0.171107	0.393482	0.139572	0.254684
P56556	NADH dehydrogenase [ubiquinone] 1 alpha subcomplex subunit 6	Mitochondrion inner membrane. Peripheral membrane protein. Matrix side.	17.8593	10.1401	1	0	1	7	8	2	6	4	3	1.76815	0	2.18319	8.31196	9.83043	3.52227	15.7576	11.5925	10.3791	1.31712	7.22155	12.5764	-1.47508	0.0351788	-2.13563	0.00616419	-0.66055	0.139607				+
P56748	Claudin-8	Cell junction > tight junction. Cell membrane. Multi-pass membrane protein.	24.8286	8.67529	0	0	0	0	0	0	0	0	1	0	0	0	0	0	0	0	0	2.36797	0	0	0.789322	0	0.943832	-0.479915	0.125211	-0.479915	0.118815
P57088	Transmembrane protein 33	Membrane. Multi-pass membrane protein. Melanosome.	27.9598	9.70068	0	0	1	2	2	2	4	3	3	0	0	1.36118	1.48067	1.53227	2.19607	6.54971	5.42077	6.47116	0.453727	1.73634	6.14721	-0.606651	0.11018	-1.73133	0.0128261	-1.12468	0.000803968			+
P57105	Synaptojanin-2-binding protein	Mitochondrion outer membrane.	15.9182	6.30322	0	0	0	3	4	5	2	2	1	0	0	0	3.78337	5.2203	9.35223	5.57855	6.156	3.67443	0	6.11863	5.13632	-2.02124	0.00219291	-1.83518	0.00124371	0.186056	0.701649				+
P57772	Selenocysteine-specific elongation factor	Cytoplasm. Nucleus.	65.2631	8.35303	0	0	0	1	1	0	0	0	0	0	0	0	0.306817	0.31751	0	0	0	0	0	0.208109	0	-0.142811	0.551266	0	0.263274	0.142811	0.205357
P58004	Sestrin-2		54.4592	5.89697	0	0	1	0	0	0	0	0	0	0	0	0.700441	0	0	0	0	0	0	0.23348	0	0	0.159294	0.404394	0.159294	0.551098	0	0.0754541
P58546	Myotrophin	Cytoplasm. Nucleus. Cytoplasm > perinuclear region.	12.8866	5.51611	1	1	2	1	1	1	0	0	0	2.30759	3.62989	5.6985	1.54969	1.60369	2.29843	0	0	0	3.87866	1.81727	0	0.622947	0.0710719	1.55549	0.0122384	0.932541	0.0292776
P59665	Neutrophil defensin 1	Secreted.	10.1942	6.99072	29	34	7	68	67	28	13	14	13	84.0061	154.927	25.037	132.284	134.881	80.7874	55.9338	66.4717	73.6841	87.99	115.984	65.3632	-0.390755	0.42698	0.417805	0.920105	0.808559	0.0409061
P59768	Guanine nucleotide-binding protein G(I)/G(S)/G(O) subunit gamma-2	Cell membrane. Lipid-anchor. Cytoplasmic side.	7.84503	7.98682	0	0	0	0	0	0	0	0	1	0	0	0	0	0	0	0	0	7.50412	0	0	2.50137	0	0.133462	-1.17036	0.254051	-1.17036	0.10367
P59998	Actin-related protein 2/3 complex subunit 4	Cytoplasm > cytoskeleton. Cell projection.	19.6543	8.42627	5	3	3	9	11	8	6	6	5	8.10404	7.6487	6.00378	9.79624	12.3904	12.915	14.4444	15.9396	15.8569	7.25217	11.7006	15.4137	-0.56637	0.0189783	-0.912356	0.00144134	-0.345986	0.0373175
P60174	Triosephosphate isomerase		30.7717	5.92236	21	23	23	42	53	35	20	16	14	19.9937	34.4459	27.038	26.854	35.0682	33.1906	28.2828	24.9684	26.0807	27.1592	31.7043	26.444	-0.208979	0.384927	0.035828	0.982993	0.244807	0.119202
P60228	Eukaryotic translation initiation factor 3 subunit E	Cytoplasm. Nucleus > PML body.	52.1874	6.03662	2	1	0	2	1	1	0	1	0	1.2238	0.962533	0	0.821857	0.425249	0.609471	0	1.00294	0	0.728778	0.618859	0.334315	0.0593167	0.421563	0.225256	0.996126	0.165939	0.546135
P60468	Protein transport protein Sec61 subunit beta	Endoplasmic reticulum membrane. Single-pass membrane protein.	9.9681	11.561	0	0	0	3	2	3	2	2	1	0	0	0	5.71447	3.94241	8.47546	8.42593	9.29812	5.54992	0	6.04411	7.75799	-2.00793	0.00134276	-2.28658	0.000649571	-0.278651	0.369875				+
P60660	Myosin light polypeptide 6		16.9191	4.65283	13	9	8	17	21	12	12	9	8	23.4427	25.5294	17.8125	20.5872	26.3176	21.5535	32.1413	26.6013	28.2274	22.2616	22.8194	28.99	-0.0327978	0.829486	-0.35313	0.0895744	-0.320332	0.0613866
P60763	Ras-related C3 botulinum toxin substrate 3	Cytoplasm. Endomembrane system. Cell projection > lamellipodium.	21.3651	8.14795	3	1	3	6	8	4	2	2	1	4.25462	2.23087	5.25331	5.71447	7.88482	5.65031	4.21296	4.64906	2.77496	3.91293	6.41653	3.879	-0.509352	0.124087	0.00830423	0.928841	0.517656	0.0553616
P60842	Eukaryotic initiation factor 4A-I		46.1246	5.47803	16	6	15	18	19	15	12	11	10	10.7309	6.32996	12.4216	8.10723	8.85586	10.0202	11.954	12.0921	13.123	9.82748	8.99445	12.3897	0.105368	0.815917	-0.282895	0.261706	-0.388263	0.00899808
P60866	40S ribosomal protein S20	Cytoplasm.	13.3643	9.93506	6	8	9	12	17	10	12	13	11	13.7292	28.7951	25.4278	18.44	27.0337	22.7911	40.7843	48.7566	49.2497	22.6507	22.7549	46.2635	-0.00608781	0.88032	-0.969305	0.0328663	-0.963217	0.00475048
P60891	Ribose-phosphate pyrophosphokinase 1		34.8119	6.97607	5	2	5	8	8	6	4	4	2	4.28138	2.69388	5.28635	4.60033	4.76065	5.11726	5.08735	5.61396	3.3509	4.0872	4.82608	4.68407	-0.165278	0.371032	-0.134947	0.586292	0.0303301	0.760502
P60900	Proteasome subunit alpha type-6	Cytoplasm. Nucleus. Cytoplasm > P-body.	27.3818	6.75635	9	5	5	13	10	9	9	6	7	9.96204	8.70584	6.83357	9.6635	7.69251	9.92249	14.7968	10.8856	15.1608	8.50048	9.09283	13.6144	-0.0791721	0.621986	-0.572419	0.0370305	-0.493247	0.0406118
P60953	Cell division control protein 42 homolog	Cell membrane. Lipid-anchor. Cytoplasmic side. Cytoplasm > cytoskeleton > microtubule organizing center > centrosome. Cytoplasm > cytoskeleton > spindle. Midbody.	21.245	6.55127	0	0	0	3	4	2	0	0	0	0	0	0	2.8722	3.96305	2.83994	0	0	0	0	3.22506	0	-1.38545	0.000210435	0	0.0352261	1.38545	0.00566675		+
P60981	Destrin		18.4935	7.85498	0	0	1	1	1	1	0	0	0	0	0	2.03765	1.10826	1.14688	1.64373	0	0	0	0.679215	1.29962	0	-0.300491	0.293974	0.421811	0.683586	0.722301	0.00962666
P60983	Glia maturation factor beta		16.7025	5.2876	1	0	0	3	3	4	2	1	1	1.91757	0	0	3.8633	3.99794	7.63985	5.6964	3.14303	3.75206	0.639192	5.16703	4.19716	-1.44128	0.0359356	-1.23151	0.0436422	0.209768	0.543692				+
P61006	Ras-related protein Rab-8A	Cell membrane. Lipid-anchor. Cytoplasmic side. Golgi apparatus. Recycling endosome membrane. Cell projection > cilium. Cytoplasmic vesicle > phagosome. Cytoplasmic vesicle > phagosome membrane. Lipid-anchor. Cytoplasmic side.	23.6532	9.0708	1	0	2	5	7	5	4	3	3	1.31544	0	3.24842	4.41698	6.39928	6.55108	7.81535	6.46826	7.72163	1.52129	5.78911	7.33508	-1.14536	0.0877465	-1.40656	0.0599642	-0.261203	0.153912
P61009	Signal peptidase complex subunit 3	Microsome membrane. Single-pass type II membrane protein. Endoplasmic reticulum membrane. Single-pass type II membrane protein.	20.3005	8.6167	0	0	1	1	0	0	1	1	0	0	0	1.86784	1.01591	0	0	2.24691	2.4795	0	0.622614	0.338635	1.57547	0.165339	0.724537	-0.447128	0.225936	-0.612466	0.103348
P61018	Ras-related protein Rab-4B	Cell membrane. Lipid-anchor. Cytoplasmic side.	23.5719	6.06201	1	0	0	4	4	5	1	0	2	1.27838	0	0	3.43405	3.55372	6.36654	1.8988	0	5.00275	0.426128	4.45144	2.30052	-1.41097	0.0163033	-0.825854	0.289735	0.585111	0.263262
P61019	Ras-related protein Rab-2A	Endoplasmic reticulum-Golgi intermediate compartment membrane. Lipid-anchor. Melanosome. Endoplasmic reticulum membrane. Lipid-anchor. Golgi apparatus membrane. Lipid-anchor.	23.5308	6.53662	4	1	6	12	13	13	10	8	4	5.13765	2.02041	9.51542	10.3507	11.6041	16.6311	19.0776	16.8419	10.0527	5.55783	12.862	15.324	-0.975581	0.101231	-1.19673	0.0771405	-0.221151	0.545243
P61020	Ras-related protein Rab-5B	Cell membrane. Lipid-anchor. Cytoplasmic side. Early endosome membrane. Lipid-anchor. Melanosome.	23.6919	8.1333	0	0	1	7	7	3	1	1	0	0	0	1.56378	5.95368	6.16116	3.78439	1.88114	2.07586	0	0.521258	5.29975	1.319	-1.5337	0.0156379	-0.396604	0.277907	1.1371	0.0402653		+
P61026	Ras-related protein Rab-10	Cytoplasmic vesicle membrane. Lipid-anchor. Cytoplasmic side. Golgi apparatus > trans-Golgi network membrane. Endosome membrane. Recycling endosome membrane. Cytoplasmic vesicle > phagosome membrane. Cell projection > cilium. Endoplasmic reticulum membrane.	22.5266	8.38232	4	0	2	7	8	7	4	3	3	5.44591	0	3.36212	6.40021	7.56943	9.49251	8.08889	6.69465	7.99189	2.93601	7.82072	7.59181	-0.992483	0.186512	-0.958458	0.189404	0.0340255	0.883405
P61077	Ubiquitin-conjugating enzyme E2 D3	Cell membrane. Peripheral membrane protein. Endosome membrane. Peripheral membrane protein.	16.6764	7.79639	2	1	2	5	3	5	1	0	1	3.7047	2.91379	4.57431	6.21983	3.86195	9.22499	2.75132	0	3.62444	3.73093	6.43559	2.12525	-0.557719	0.152234	0.474287	0.293232	1.03201	0.130519
P61081	NEDD8-conjugating enzyme Ubc12		20.8866	7.69385	0	0	0	1	0	0	0	0	0	0	0	0	0.999252	0	0	0	0	0	0	0.333084	0	-0.222238	0.595829	0	0.332411	0.222238	0.882209
P61086	Ubiquitin-conjugating enzyme E2 K	Cytoplasm.	22.3926	5.43994	2	1	2	4	4	2	2	2	1	2.72296	2.14164	3.36212	3.65726	3.78471	2.71215	4.04445	4.4631	2.66396	2.74224	3.38471	3.72384	-0.1833	0.266588	-0.271415	0.218238	-0.0881142	0.686914
P61088	Ubiquitin-conjugating enzyme E2 N	Nucleus. Cytoplasm.	17.127	6.56592	4	4	5	9	8	9	4	3	5	7.16567	11.2718	11.0596	10.8274	9.95978	16.0588	10.6433	8.80875	17.5261	9.83235	12.282	12.326	-0.27146	0.350119	-0.275903	0.466912	-0.00444225	0.948061
P61106	Ras-related protein Rab-14	Recycling endosome. Early endosome membrane. Lipid-anchor. Cytoplasmic side. Golgi apparatus membrane. Lipid-anchor. Cytoplasmic side. Golgi apparatus > trans-Golgi network membrane. Lipid-anchor. Cytoplasmic side. Cytoplasmic vesicle > phagosome. Cytoplasmic vesicle > phagosome membrane. Lipid-anchor. Cytoplasmic side.	23.8819	6.21436	4	2	5	8	7	12	3	2	4	5.06597	3.98444	7.81888	6.80421	6.16116	15.1376	5.64341	4.15172	9.91242	5.62309	9.36765	6.56918	-0.576485	0.251405	-0.168781	0.709879	0.407704	0.429907
P61158	Actin-related protein 3	Cytoplasm > cytoskeleton. Cell projection.	47.341	5.88428	11	11	7	16	15	8	5	5	6	7.16567	11.2718	5.63034	6.99954	6.79076	5.19071	4.83785	5.33864	7.64774	8.0226	6.327	5.94141	0.267387	0.415375	0.335789	0.322527	0.0684025	0.68267
P61160	Actin-related protein 2	Cytoplasm > cytoskeleton. Cell projection.	44.7322	6.7417	24	4	14	15	14	9	3	5	2	16.5865	4.3485	11.9466	6.96179	6.72411	6.19526	3.07953	5.66383	2.70453	10.9605	6.62705	3.81596	0.587187	0.420086	1.15604	0.104565	0.56885	0.0583838
P61163	Alpha-centractin	Cytoplasm > cytoskeleton. Cytoplasm > cytoskeleton > microtubule organizing center > centrosome.	42.5869	6.63916	20	4	13	7	7	1	1	2	0	14.4838	4.55667	11.6243	3.40437	3.52301	0.721316	1.07565	2.37399	0	10.2216	2.54956	1.14988	1.42563	0.077163	1.95607	0.0203978	0.530431	0.40749
P61204	ADP-ribosylation factor 3	Golgi apparatus. Cytoplasm > perinuclear region.	20.5877	7.43018	2	0	3	13	11	12	6	3	2	3.00879	0	5.57257	13.1338	11.5005	17.9811	13.407	7.3974	5.88721	2.86045	14.2051	8.8972	-1.73729	0.0698121	-1.1648	0.150084	0.572493	0.13994
P61221	ATP-binding cassette sub-family E member 1	Cytoplasm. Mitochondrion.	67.271	8.33838	1	0	0	0	0	0	0	0	0	0.454584	0	0	0	0	0	0	0	0	0.151528	0	0	0.105362	0.249398	0.105362	0.859603	0	0.153966
P61224	Ras-related protein Rap-1b	Cell membrane. Cytoplasm > cytosol. Cell junction.	20.8116	5.78271	2	1	1	6	8	6	2	2	1	2.95974	2.32787	1.82724	5.96293	8.22764	8.84396	4.39614	4.8512	2.89561	2.37161	7.67817	4.04765	-1.14657	0.00307277	-0.468208	0.0656587	0.678361	0.0310289
P61247	40S ribosomal protein S3a	Cytoplasm. Nucleus.	29.9257	9.72998	20	11	11	27	11	9	2	2	2	20.6285	17.847	14.0088	18.7019	7.88482	9.24595	3.06397	3.38114	4.03631	17.4948	11.9442	3.49381	0.483418	0.198908	1.82721	0.000318843	1.34379	0.01383						+
P61254	60S ribosomal protein L26		17.2475	10.5503	6	1	2	4	3	1	1	1	1	11.2674	2.95398	4.6374	5.0445	3.91522	1.87045	2.78927	3.078	3.67443	6.28626	3.61006	3.18057	0.562707	0.388552	0.677612	0.257801	0.114905	0.872753
P61289	Proteasome activator complex subunit 3	Nucleus. Cytoplasm.	29.4876	5.94775	1	0	0	1	1	1	1	1	2	1.07203	0	0	0.719933	0.745023	1.06777	1.5923	1.75713	4.19522	0.357343	0.844243	2.51488	-0.270883	0.379899	-0.937526	0.0419341	-0.666643	0.0389145
P61313	60S ribosomal protein L15		24.1311	11.6196	6	5	1	9	10	6	3	3	3	8.0087	10.4982	1.6481	8.06749	9.27626	7.9769	5.94771	6.56338	7.83518	6.71834	8.44022	6.78209	-0.260027	0.448088	-0.0105117	0.674226	0.249515	0.0769486
P61326	Protein mago nashi homolog	Nucleus. Nucleus speckle. Cytoplasm.	17.1528	6.11279	0	0	0	4	2	4	0	0	0	0	0	0	5.00995	2.59227	7.43054	0	0	0	0	5.01092	0	-1.8096	0.00376661	0	0.370002	1.8096	0.00188838		+
P61353	60S ribosomal protein L27		15.7877	10.5649	8	5	3	7	9	8	8	8	7	16.0174	15.7473	7.41643	9.41207	12.523	15.9538	23.7909	26.2535	27.4231	13.0604	12.6296	25.8225	0.0418674	0.995603	-0.885494	0.0455365	-0.927361	0.00962403
P61421	V-type proton ATPase subunit d 1	Membrane. Peripheral membrane protein. Cytoplasmic side.	40.3032	4.99561	1	0	0	0	0	0	1	1	1	0.775771	0	0	0	0	0	1.15226	1.27154	1.51793	0.25859	0	1.31391	0.175423	0.01322	-0.553112	0.0492467	-0.728534	0.000839878
P61457	Pterin-4-alpha-carbinolamine dehydratase	Cytoplasm. Nucleus.	11.992	6.80029	8	4	9	18	19	19	10	10	8	20.9458	16.4741	29.0952	31.6494	34.5719	49.5488	38.8889	42.9144	40.984	22.1717	38.59	40.9291	-0.747805	0.0586849	-0.828636	0.0187262	-0.0808305	0.609551
P61586	Transforming protein RhoA	Cell membrane. Lipid-anchor. Cytoplasmic side. Cytoplasm > cytoskeleton. Cleavage furrow. Cytoplasm > cell cortex. Midbody. Cell projection > lamellipodium.	21.7541	6.1001	2	0	3	7	8	5	1	0	0	2.82172	0	5.22609	6.63234	7.84397	7.02629	2.09557	0	0	2.6826	7.16753	0.698522	-0.969223	0.179177	0.795141	0.588478	1.76436	0.0114422
P61604	10 kDa heat shock protein, mitochondrial	Mitochondrion matrix.	10.9249	8.92432	24	17	18	41	40	19	19	17	15	64.0696	71.3879	59.3315	73.5038	74.2101	50.5204	75.3377	74.385	78.3518	64.9296	66.0781	76.0248	-0.0245452	0.972053	-0.221288	0.0454652	-0.196743	0.290439
P61619	Protein transport protein Sec61 subunit alpha isoform 1	Endoplasmic reticulum membrane. Multi-pass membrane protein.	52.2305	8.06006	1	1	0	3	2	1	1	2	2	0.57205	0.899847	0	1.1525	0.795108	0.569779	0.849673	1.87525	2.23862	0.490632	0.839128	1.65452	-0.188936	0.329994	-0.553168	0.103036	-0.364232	0.15041
P61626	Lysozyme C	Secreted.	16.5263	9.15869	7	2	5	22	13	7	3	3	5	12.8788	5.78821	11.3585	27.1824	16.6221	12.8277	8.1982	9.04682	17.9997	10.0085	18.8774	11.7483	-0.797882	0.125551	-0.19519	0.687335	0.602692	0.213557
P61769	Beta-2-microglobulin	Secreted.	13.7059	6.52197	0	0	0	2	1	0	1	1	0	0	0	0	3.07333	1.59022	0	3.39869	3.7505	0	0	1.55452	2.38307	-0.829653	0.177322	-1.13194	0.0556304	-0.302288	0.606108
P61803	Dolichyl-diphosphooligosaccharide--protein glycosyltransferase subunit DAD1	Endoplasmic reticulum membrane. Multi-pass membrane protein.	12.4886	7.07861	1	0	3	5	6	7	6	5	4	2.4097	0	8.92597	8.09129	10.0479	16.8009	21.4749	19.7482	18.8599	3.77856	11.6467	20.0277	-1.23977	0.141553	-1.93054	0.0642183	-0.690766	0.0553342
P61916	Epididymal secretory protein E1	Secreted. Endoplasmic reticulum. Lysosome.	16.5595	7.6499	0	0	0	1	0	0	0	0	0	0	0	0	1.21101	0	0	0	0	0	0	0.403671	0	-0.26524	0.783815	0	0.221334	0.26524	0.630431
P61923	Coatomer subunit zeta-1	Cytoplasm. Golgi apparatus membrane. Peripheral membrane protein. Cytoplasmic side. Cytoplasmic vesicle > COPI-coated vesicle membrane. Peripheral membrane protein. Cytoplasmic side.	20.1855	4.80518	2	0	0	1	1	1	1	0	0	3.07679	0	0	1.03312	1.06913	1.53229	2.285	0	0	1.0256	1.21151	0.761666	-0.086034	0.468151	0.13168	0.862013	0.217715	0.44621
P61956	Small ubiquitin-related modifier 2	Nucleus. Nucleus > PML body.	10.8644	5.50342	0	0	1	0	1	2	1	2	2	0	0	3.53907	0	1.99196	5.70978	4.25731	9.396	11.2167	1.17969	2.56725	8.29	-0.522438	0.552438	-1.69428	0.0517668	-1.17185	0.1514
P61960	Ubiquitin-fold modifier 1	Nucleus. Cytoplasm.	9.11187	9.30518	1	1	3	2	1	1	2	1	3	3.20348	5.03915	11.8663	4.30266	2.2263	3.19076	9.51634	5.25071	18.8044	6.70297	3.23991	11.1905	0.731967	0.226637	-0.599919	0.375607	-1.33189	0.0512476
P61962	DDB1- and CUL4-associated factor 7	Cytoplasm. Nucleus.	38.9011	5.51611	0	0	1	0	0	0	0	0	0	0	0	0.983075	0	0	0	0	0	0	0.327692	0	0	0.2189	0.331897	0.2189	0.817433	0	0.322731
P61966	AP-1 complex subunit sigma-1A	Golgi apparatus. Cytoplasmic vesicle membrane. Peripheral membrane protein. Cytoplasmic side. Membrane > clathrin-coated pit.	18.7206	5.73193	0	0	1	0	0	0	1	1	1	0	0	2.12792	0	0	0	2.55978	2.82475	3.3721	0.709307	0	2.91888	0.437924	0.19312	-0.860404	0.0802691	-1.29833	0.000268026
P61970	Nuclear transport factor 2	Cytoplasm.	14.469	5.37646	0	0	0	2	0	1	0	0	0	0	0	0	2.87973	0	2.13555	0	0	0	0	1.67176	0	-0.876472	0.324121	0	0.766376	0.876472	0.398832
P61978	Heterogeneous nuclear ribonucleoprotein K	Cytoplasm. Nucleus > nucleoplasm. Cell projection > podosome.	50.9444	5.5415	35	27	25	23	19	16	17	15	14	20.5839	24.9781	18.154	9.08391	7.76561	9.37243	14.85	14.4593	16.1104	21.2386	8.74065	15.1399	1.11344	0.00128911	0.439169	0.0281899	-0.674276	0.00116364
P61981	14-3-3 protein gamma	Cytoplasm.	28.2849	4.89404	14	9	7	12	15	10	7	9	7	15.4338	15.6071	9.52827	8.88404	11.492	10.9804	11.462	16.2623	15.0994	13.523	10.4521	14.2746	0.318016	0.257353	-0.068208	0.744109	-0.386224	0.0818535
P62070	Ras-related protein R-Ras2	Cell membrane. Lipid-anchor. Cytoplasmic side.	23.3847	6.01123	0	0	0	0	0	1	0	0	0	0	0	0	0	0	1.32948	0	0	0	0	0.443161	0	-0.288749	0.958666	0	0.0578989	0.288749	0.380467
P62072	Mitochondrial import inner membrane translocase subunit Tim10	Mitochondrion inner membrane. Peripheral membrane protein. Intermembrane side.	10.3259	6.29053	0	0	0	2	3	1	1	1	0	0	0	0	4.06362	6.30786	3.0135	4.49383	4.959	0	0	4.46166	3.15094	-1.6919	0.00435256	-1.36484	0.0168861	0.327068	0.5411				+
P62081	40S ribosomal protein S7	Cytoplasm > cytoskeleton > microtubule organizing center > centrosome.	22.1133	10.0962	4	2	1	18	6	12	3	3	3	5.61434	4.41575	1.73305	16.9667	5.85265	16.7762	6.2543	6.9017	8.23906	3.92105	13.1985	7.13168	-1.36	0.0724931	-0.625029	0.127714	0.734976	0.228131
P62136	Serine/threonine-protein phosphatase PP1-alpha catalytic subunit	Cytoplasm. Nucleus. Nucleus > nucleoplasm. Nucleus > nucleolus.	37.4878	6.32861	1	0	0	0	0	1	1	0	1	0.825138	0	0	0	0	0.821863	1.22559	0	1.61452	0.275046	0.273954	0.946704	0.000692568	0.430435	-0.373206	0.337313	-0.373899	0.173783
P62140	Serine/threonine-protein phosphatase PP1-beta catalytic subunit	Cytoplasm. Nucleus. Nucleus > nucleoplasm. Nucleus > nucleolus.	37.1626	6.18896	1	0	0	0	0	1	1	0	1	0.832708	0	0	0	0	0.829403	1.23683	0	1.62933	0.277569	0.276468	0.955389	0.000698149	0.489331	-0.375853	0.32809	-0.376551	0.129769
P62158	Calmodulin	Cytoplasm > cytoskeleton > spindle. Cytoplasm > cytoskeleton > spindle pole.	16.8268	4.22119	21	3	6	42	47	23	31	26	19	38.3772	8.62404	13.5387	51.5453	59.6918	41.8654	84.1462	77.8796	67.94	20.18	51.0342	76.6552	-1.25766	0.0692099	-1.82628	0.0264538	-0.568621	0.0264635
P62191	26S protease regulatory subunit 4	Cytoplasm. Nucleus.	49.1537	6.21436	4	6	5	2	3	2	3	3	2	2.47541	5.84083	3.82059	0.831196	1.29024	1.23279	2.75758	3.04302	2.42178	4.04561	1.11808	2.74079	0.955231	0.01193	0.350759	0.263591	-0.604472	0.00413806
P62195	26S protease regulatory subunit 8	Cytoplasm. Nucleus.	45.5971	7.54736	1	0	2	1	1	2	2	3	2	0.670679	0	1.65622	0.450402	0.466098	1.33603	1.99234	3.29786	2.62459	0.775631	0.750844	2.63826	0.0129415	0.810952	-0.740769	0.10169	-0.75371	0.0235489
P62241	40S ribosomal protein S8	Cytoplasm.	24.1902	10.3159	13	11	15	15	12	19	11	11	9	17.0185	22.6519	24.246	13.1872	10.9174	24.7744	21.3889	23.6029	23.0535	21.3055	16.293	22.6818	0.349375	0.300754	-0.0827772	0.551107	-0.432152	0.18928
P62244	40S ribosomal protein S15a		14.83	10.1255	3	2	3	17	12	9	12	10	8	6.28375	6.58965	7.75873	23.9129	17.4679	18.7764	37.3333	34.3315	32.7872	6.87738	20.0524	34.8174	-1.31273	0.000741669	-2.05218	2.59036e-05	-0.739451	0.0054333				+
P62249	40S ribosomal protein S16		16.435	10.2134	11	7	16	18	18	15	9	11	11	20.5154	20.5362	36.8451	22.5448	23.3304	27.8645	24.9315	33.6261	40.1419	25.9656	24.5799	32.8998	0.0733169	0.930295	-0.319567	0.34209	-0.392884	0.145807
P62258	14-3-3 protein epsilon	Cytoplasm. Melanosome.	29.1554	4.7417	35	14	24	37	32	27	15	15	13	37.3739	23.516	31.6434	26.5331	23.7472	28.7168	23.7909	26.2535	27.162	30.8445	26.3324	25.7354	0.213198	0.382774	0.243919	0.308104	0.030721	0.767752
P62263	40S ribosomal protein S14		16.2625	10.0522	19	18	15	26	22	22	15	14	13	34.2624	51.0589	33.3985	31.4864	27.5708	39.5147	40.1766	41.3797	45.8695	39.5733	32.8573	42.4753	0.254196	0.362838	-0.0973484	0.568802	-0.351544	0.0770598
P62266	40S ribosomal protein S23		15.7977	10.4917	6	6	0	5	6	7	6	6	6	11.425	17.9718	0	6.39381	7.93996	13.2762	16.9697	18.7263	22.3549	9.79892	9.20334	19.3503	0.0747264	0.54746	-0.855601	0.298685	-0.930328	0.0273832
P62269	40S ribosomal protein S18	Cytoplasm.	17.7079	10.9897	12	11	4	42	47	16	15	14	14	21.497	30.9974	8.84768	50.528	58.5137	28.5489	39.9123	41.1075	49.073	20.4474	45.8635	43.3643	-1.09238	0.10914	-1.01501	0.0823339	0.0773705	0.948319
P62273	40S ribosomal protein S29		6.6723	10.1255	0	0	0	1	0	0	0	0	0	0	0	0	3.26541	0	0	0	0	0	0	1.08847	0	-0.626893	0.580996	0	0.0854283	0.626893	0.768982
P62277	40S ribosomal protein S13		17.2117	10.5356	10	6	8	8	11	7	7	6	7	18.0328	17.0196	17.8125	9.68811	13.7854	12.5729	18.7491	17.7342	24.699	17.6217	12.0155	20.3941	0.485429	0.0213044	-0.19067	0.261793	-0.676099	0.0228309
P62280	40S ribosomal protein S11		18.419	10.3013	17	16	8	23	26	15	5	5	4	29.2976	43.3749	17.0234	26.6193	31.1401	25.7482	12.7989	14.1237	13.4884	29.8986	27.8359	13.4703	0.0964475	0.987856	1.04399	0.0558759	0.947543	0.000375073
P62304	Small nuclear ribonucleoprotein E	Nucleus.	10.7966	9.43701	0	0	0	0	1	2	1	1	0	0	0	0	0	2.05691	5.89597	4.39614	4.8512	0	0	2.65096	3.08244	-1.21753	0.302939	-1.34552	0.0468783	-0.127994	0.616999
P62306	Small nuclear ribonucleoprotein F	Nucleus.	9.71878	4.66553	1	0	1	8	6	6	1	0	0	3.16623	0	3.90944	17.0105	13.2025	18.922	4.70284	0	0	2.35856	16.3783	1.56761	-2.07608	0.0261814	0.28889	0.718818	2.36497	0.0175752		+
P62310	U6 snRNA-associated Sm-like protein LSm3	Nucleus.	11.838	4.70361	0	0	1	3	2	2	2	2	2	0	0	3.29619	5.37833	3.7105	5.31793	7.93028	8.75118	10.4469	1.09873	4.80226	9.04279	-1.13434	0.0851785	-1.83336	0.0387671	-0.69902	0.0118521
P62312	U6 snRNA-associated Sm-like protein LSm6	Cytoplasm. Nucleus.	9.12177	9.5835	0	0	0	3	4	1	1	1	1	0	0	0	6.85737	9.46179	3.39018	5.05556	5.57887	6.6599	0	6.56978	5.76478	-2.09926	0.00184415	-1.95694	0.000643215	0.142313	0.874871				+
P62314	Small nuclear ribonucleoprotein Sm D1	Nucleus.	13.2734	11.561	0	0	0	2	2	2	3	2	2	0	0	0	3.07333	3.18043	4.55823	10.1961	7.50101	8.95449	0	3.604	8.88386	-1.48646	0.00048977	-2.44412	0.000115961	-0.957662	0.00412116				+
P62316	Small nuclear ribonucleoprotein Sm D2	Nucleus.	13.5182	9.90576	0	0	0	2	2	2	0	0	0	0	0	0	3.09937	3.20739	4.59686	0	0	0	0	3.63454	0	-1.4943	0.00105121	0	0.322971	1.4943	0.0019512		+
P62318	Small nuclear ribonucleoprotein Sm D3	Nucleus.	13.9073	10.3159	1	1	1	4	6	4	1	1	0	2.16108	3.39942	2.66835	5.80518	9.01123	8.60999	3.20988	3.54214	0	2.74295	7.8088	2.25067	-1.04829	0.00546978	0.158093	0.531374	1.20638	0.106102
P62328	Thymosin beta-4	Cytoplasm > cytoskeleton.	5.04952	5.05908	1	1	0	1	0	0	1	1	1	6.18854	9.73471	0	4.15598	0	0	9.19192	10.1434	12.1089	5.30775	1.38533	10.4814	1.11013	0.256814	-0.772282	0.25312	-1.88241	0.0467471
P62333	26S protease regulatory subunit 10B	Cytoplasm. Nucleus.	44.1451	7.48877	3	2	5	1	1	1	3	1	1	2.09997	2.2022	4.32149	0.470085	0.486467	0.69721	3.11911	1.14733	1.36965	2.87455	0.551254	1.87869	0.934062	0.00370324	0.329698	0.291982	-0.604364	0.0265377
P62424	60S ribosomal protein L7a		29.977	10.6089	24	16	15	15	12	5	9	7	4	24.568	25.7641	18.9593	10.3118	8.53695	5.09802	13.6842	11.745	8.01192	23.0971	7.98227	11.147	1.33008	0.00903543	0.932784	0.0159965	-0.397299	0.253929
P62495	Eukaryotic peptide chain release factor subunit 1	Cytoplasm.	49.0002	5.70654	1	1	0	1	1	2	0	0	0	0.623102	0.980154	0	0.418451	0.433034	1.24126	0	0	0	0.534419	0.697581	0	-0.0900111	0.979385	0.341655	0.11868	0.431666	0.169886
P62701	40S ribosomal protein S4, X isoform	Cytoplasm.	29.5791	10.1548	29	21	15	46	46	24	11	11	13	30.025	34.201	19.1756	31.9837	33.0983	24.7496	16.9159	18.667	26.3357	27.8005	29.9439	20.6395	-0.1002	0.655455	0.396493	0.262904	0.496693	0.0782175
P62714	Serine/threonine-protein phosphatase 2A catalytic subunit beta isoform	Cytoplasm. Nucleus. Chromosome > centromere. Cytoplasm > cytoskeleton > spindle pole.	35.5523	5.42725	0	1	1	0	1	1	1	0	0	0	1.38617	1.08806	0	0.612413	0.877717	1.30888	0	0	0.824745	0.49671	0.436294	0.178092	0.948345	0.213433	0.774346	0.0353402	0.539435
P62745	Rho-related GTP-binding protein RhoB	Late endosome membrane. Lipid-anchor. Cell membrane. Lipid-anchor. Nucleus. Cleavage furrow.	22.1091	5.23682	0	0	0	0	1	0	1	0	0	0	0	0	0	0.965488	0	2.06349	0	0	0	0.321829	0.687831	-0.215262	0.931349	-0.426442	0.0198553	-0.21118	0.12775
P62750	60S ribosomal protein L23a		17.6841	10.4478	6	5	7	9	7	4	7	6	6	10.4729	13.7284	15.0864	10.5498	8.49135	6.95422	18.1482	17.1658	20.492	13.0959	8.66512	18.602	0.501259	0.0628346	-0.448624	0.0412389	-0.949882	0.00409943
P62753	40S ribosomal protein S6		28.663	10.8433	5	8	11	6	8	3	3	3	2	5.46778	13.7615	14.8527	4.40634	6.07986	3.26765	4.87283	5.37723	4.27946	11.3607	4.58462	4.84317	1.02082	0.0821953	0.965256	0.079595	-0.0555655	0.688096
P62760	Visinin-like protein 1		22.128	5.14795	1	0	1	2	1	2	0	0	0	1.42563	0	1.76027	1.9148	0.990763	2.83994	0	0	0	1.06197	1.91517	0	-0.354615	0.359298	0.614459	0.255935	0.969074	0.017717
P62805	Histone H4	Nucleus. Chromosome.	11.3604	11.356	69	63	76	203	207	149	112	108	87	182.412	261.987	248.079	360.4	380.309	392.34	439.784	467.975	450.029	230.826	377.683	452.596	-0.705545	0.011987	-0.965336	0.00387433	-0.259791	0.00413234
P62820	Ras-related protein Rab-1A	Golgi apparatus. Endoplasmic reticulum.	22.6634	6.21436	5	4	4	14	12	8	6	5	6	6.64136	8.35761	6.56023	12.4882	11.0772	10.584	11.8374	10.8856	15.5939	7.1864	11.3831	12.7723	-0.542845	0.00753653	-0.685324	0.0132107	-0.142479	0.426235
P62826	GTP-binding nuclear protein Ran	Nucleus. Cytoplasm. Melanosome.	24.4076	7.48877	2	2	1	7	7	6	2	1	1	2.52126	3.96599	1.55654	5.92612	6.13264	7.53374	3.74486	2.06625	2.46663	2.68126	6.53083	2.75925	-0.865789	0.0270138	-0.0238355	0.843303	0.841954	0.00977132
P62829	60S ribosomal protein L23		14.8561	10.5063	8	5	7	14	16	10	4	3	3	15.5598	15.2974	16.8106	18.2863	21.6269	19.3725	11.5556	9.56378	11.417	15.8892	19.7619	10.8454	-0.282712	0.019278	0.477836	0.00473126	0.760549	0.00156154
P62837	Ubiquitin-conjugating enzyme E2 D2		16.7244	7.82568	1	0	0	2	1	3	0	0	0	1.85235	0	0	2.48793	1.28732	5.53499	0	0	0	0.61745	3.10341	0	-0.963301	0.108624	0.388162	0.852897	1.35146	0.0404885
P62841	40S ribosomal protein S15		17.0292	10.3892	0	0	3	1	1	2	0	0	0	0	0	6.9561	1.26112	1.30507	3.74089	0	0	0	2.3187	2.10236	0	0.0741421	0.57383	1.1106	0.508194	1.03646	0.0342736
P62847	40S ribosomal protein S24		15.4134	10.7847	3	0	5	2	1	3	0	0	0	6.14201	0	12.6395	2.74982	1.42283	6.11762	0	0	0	6.26051	3.43009	0	0.605255	0.962135	2.04623	0.210156	1.44098	0.023558
P62851	40S ribosomal protein S25		13.7337	10.1108	5	4	6	9	12	8	5	5	5	10.8918	13.7065	16.1382	13.1661	18.1666	17.3577	16.1778	17.8524	21.3117	13.5788	16.2302	18.4473	-0.226742	0.298809	-0.392324	0.0887643	-0.165582	0.366188
P62854	40S ribosomal protein S26		13.0071	11.0044	8	2	14	8	10	6	7	4	3	18.9423	7.44917	40.9301	12.7209	16.4553	14.1503	24.6184	15.5238	13.8989	22.4405	14.4422	18.0137	0.571875	0.678173	0.288287	0.960003	-0.283587	0.364188
P62857	40S ribosomal protein S28		7.8362	10.6968	10	12	10	32	41	23	12	10	10	39.4631	74.4917	48.7263	84.8061	112.444	90.4049	70.3382	64.6826	77.2163	54.2271	95.8851	70.7457	-0.799825	0.043567	-0.371597	0.197501	0.428228	0.0397026
P62861	40S ribosomal protein S30		6.64382	12.147	4	4	5	3	4	1	4	4	4	18.4607	29.0391	28.4925	9.29812	12.8295	4.59686	27.42	30.2583	36.1215	25.3308	8.90817	31.2666	1.32512	0.0302616	-0.283547	0.253249	-1.60866	0.0131311					+
P62873	Guanine nucleotide-binding protein G(I)/G(S)/G(T) subunit beta-1		37.353	5.99854	3	3	1	6	4	7	1	1	2	2.40261	3.77936	0.988858	3.227	2.2263	5.58383	1.18954	1.31268	3.13407	2.39028	3.67904	1.87876	-0.371337	0.353514	0.178714	0.706351	0.550051	0.160411
P62879	Guanine nucleotide-binding protein G(I)/G(S)/G(T) subunit beta-2	Cytoplasm > perinuclear region.	37.3071	5.99854	3	2	1	6	6	6	1	1	2	2.40261	2.51957	0.988858	3.227	3.33945	4.78614	1.18954	1.31268	3.13407	1.97035	3.7842	1.87876	-0.542852	0.0947035	0.0336679	0.884188	0.57652	0.0776593
P62888	60S ribosomal protein L30		12.7757	9.62744	4	7	5	9	15	8	3	4	3	9.47115	26.0721	14.6179	14.311	24.6829	18.8671	10.5507	15.5238	13.8989	16.7204	19.287	13.3245	-0.185364	0.572367	0.288771	0.651198	0.474134	0.139903
P62891	60S ribosomal protein L39		6.40265	12.5571	0	0	0	2	2	1	0	0	0	0	0	0	7.1711	7.42101	5.31793	0	0	0	0	6.63668	0	-2.11048	0.000469726	0	0.318761	2.11048	0.00339279		+
P62899	60S ribosomal protein L31		14.4539	10.5356	7	5	2	11	11	4	5	4	5	15.2486	17.1331	5.37939	16.092	16.6527	8.67887	16.1778	14.2819	21.3117	12.587	13.8079	17.2571	-0.115957	0.712827	-0.400708	0.340696	-0.284751	0.360825
P62906	60S ribosomal protein L10a		24.8155	9.93506	12	5	4	11	11	6	5	6	3	15.0578	9.86929	6.19745	9.26956	9.59259	7.49902	9.319	12.3404	7.36579	10.3749	8.78706	9.67505	0.19811	0.708126	0.0839826	0.929593	-0.114128	0.659463
P62910	60S ribosomal protein L32		15.8498	11.3267	5	3	2	4	8	3	0	0	0	10.085	9.51839	4.98091	5.41817	11.214	6.02699	0	0	0	8.19477	7.55304	0	0.0937977	0.795077	2.34976	0.00116619	2.25596	0.00136513						+
P62913	60S ribosomal protein L11	Nucleus > nucleolus.	20.2396	9.59814	4	2	6	7	6	2	1	0	2	6.119	4.81267	11.333	7.19125	6.37873	3.04736	2.27216	0	5.98643	7.42155	5.53911	2.75286	0.32157	0.477195	0.987167	0.193751	0.665597	0.27493
P62917	60S ribosomal protein L8	Cytoplasm.	28.0073	11.0337	27	26	11	31	33	18	8	6	7	28.6069	43.3327	14.3904	22.0574	24.2988	18.9956	12.5897	10.4197	14.5119	28.7767	21.7839	12.5071	0.371851	0.600594	1.08508	0.0902615	0.713229	0.00953207
P62937	Peptidyl-prolyl cis-trans isomerase A	Cytoplasm. Secreted.	18.0009	7.81104	27	9	37	47	47	24	18	15	9	44.5575	23.3633	75.3929	52.0883	53.9035	39.4494	44.1212	40.5736	29.0614	47.7712	48.4804	37.9188	-0.0204112	0.761198	0.318245	0.724195	0.338657	0.193498
P62942	Peptidyl-prolyl cis-trans isomerase FKBP1A	Cytoplasm.	11.9431	8.1626	1	0	0	3	3	3	0	0	0	2.52126	0	0	5.07953	5.25655	7.53374	0	0	0	0.840419	5.95661	0	-1.48605	0.0345718	0.506104	0.475853	1.99215	4.23564e-05		+
P62979	Ubiquitin-40S ribosomal protein S27a	Cytoplasm. Nucleus.	17.9535	9.64209	50	40	56	81	80	67	58	54	32	87.2742	109.828	120.691	94.9481	97.044	116.483	150.37	154.492	109.291	105.931	102.825	138.051	0.0421255	0.840059	-0.375843	0.149348	-0.417968	0.0895373
P62993	Growth factor receptor-bound protein 2	Nucleus. Cytoplasm. Endosome. Golgi apparatus.	25.1904	6.31592	1	0	0	2	3	1	2	1	1	1.25482	0	0	1.68537	2.61616	1.24984	3.7276	2.05673	2.45526	0.418273	1.85046	2.74653	-0.671053	0.0735396	-0.972896	0.0246855	-0.301843	0.214311
P62995	Transformer-2 protein homolog beta	Nucleus.	33.6456	11.2534	2	2	0	3	3	1	0	0	0	1.89094	2.9745	0	1.90482	1.97121	0.941718	0	0	0	1.62181	1.60592	0	0.00634622	0.759417	0.856712	0.17747	0.850366	0.00500526
P63010	AP-2 complex subunit beta	Cell membrane. Membrane > coated pit. Peripheral membrane protein. Cytoplasmic side.	104.486	5.37646	0	0	1	0	1	0	0	0	0	0	0	0.358817	0	0.201959	0	0	0	0	0.119606	0.0673197	0	0.0360344	0.166439	0.0837959	0.595061	0.0477615	0.122795
P63092	Guanine nucleotide-binding protein G(s) subunit alpha isoforms short	Cell membrane. Lipid-anchor.	45.6359	5.8208	3	2	2	4	3	4	1	0	0	2.07332	2.17425	1.70666	1.85648	1.44088	2.75345	1.02651	0	0	1.98474	2.01694	0.34217	-0.0116092	0.946241	0.766641	0.00496749	0.77825	0.0180863
P63096	Guanine nucleotide-binding protein G(i) subunit alpha-1	Nucleus. Cytoplasm. Cell membrane. Cytoplasm > cytoskeleton > microtubule organizing center > centrosome.	40.3352	5.97314	2	1	3	2	2	4	0	1	0	1.53839	1.20996	2.84925	1.03312	1.06913	3.06457	0	1.26076	0	1.86587	1.72228	0.420254	0.0546083	0.750099	0.675634	0.0861701	0.621026	0.16824
P63104	14-3-3 protein zeta/delta	Cytoplasm. Melanosome.	27.7277	4.79248	17	20	10	18	17	13	14	16	10	18.894	34.9655	13.7229	13.4348	13.1306	14.391	23.1111	29.1468	21.7466	22.5275	13.6522	24.6682	0.648037	0.198826	-0.120721	0.608953	-0.768758	0.00332913
P63151	Serine/threonine-protein phosphatase 2A 55 kDa regulatory subunit B alpha isoform		51.6595	6.20166	1	0	0	0	0	0	0	0	0	0.609162	0	0	0	0	0	0	0	0	0.203054	0	0	0.139505	0.0625502	0.139505	0.890246	0	0.0364705
P63167	Dynein light chain 1, cytoplasmic	Cytoplasm > cytoskeleton. Nucleus. Mitochondrion.	10.3591	7.40088	0	0	0	0	0	5	0	0	0	0	0	0	0	0	15.2368	0	0	0	0	5.07893	0	-1.82353	0.543405	0	0.126196	1.82353	0.911817
P63173	60S ribosomal protein L38		8.21273	10.0962	2	1	3	5	5	7	5	5	5	7.77988	6.11896	14.4091	13.0616	13.5168	27.1215	28.8889	31.8793	38.0566	9.43597	17.9	32.9416	-0.799189	0.136952	-1.61137	0.00803441	-0.812178	0.05758
P63208	S-phase kinase-associated protein 1		18.6462	4.53857	0	0	0	0	0	1	0	0	1	0	0	0	0	0	1.66389	0	0	3.26866	0	0.554631	1.08955	-0.353115	0.96662	-0.627399	0.342271	-0.274284	0.434429
P63218	Guanine nucleotide-binding protein G(I)/G(S)/G(O) subunit gamma-5	Cell membrane. Lipid-anchor. Cytoplasmic side.	7.31381	9.84717	0	0	0	0	1	0	0	0	0	0	0	0	0	2.78288	0	0	0	0	0	0.927626	0	-0.549731	0.922151	0	0.556278	0.549731	0.821517
P63220	40S ribosomal protein S21		9.10557	8.49951	4	0	5	19	18	17	4	4	2	13.1227	0	20.2537	41.8602	41.0391	55.55	19.4913	21.5089	12.8384	11.1255	46.1498	17.9462	-1.87516	0.144618	-0.603745	0.355303	1.27142	0.00672569
P63241	Eukaryotic translation initiation factor 5A-1	Cytoplasm. Nucleus. Endoplasmic reticulum membrane. Peripheral membrane protein. Cytoplasmic side. Nucleus > nuclear pore complex.	16.8214	5.23682	10	3	4	6	5	6	6	5	3	17.6815	8.34404	8.73277	7.12454	6.14402	10.5668	15.7576	14.4906	10.3791	11.5861	7.94512	13.5424	0.450072	0.307199	-0.194077	0.500346	-0.64415	0.0573714
P63244	Guanine nucleotide-binding protein subunit beta-2-like 1	Cell membrane. Peripheral membrane protein. Cytoplasm. Cytoplasm > perinuclear region. Cytoplasm > cytoskeleton. Nucleus. Perikaryon. Cell projection > dendrite. Cell projection > phagocytic cup.	35.0546	7.69385	6	8	9	23	25	26	11	11	8	5.15386	10.8095	9.54544	13.2677	14.924	22.2447	14.0344	15.4871	13.4459	8.50294	16.8121	14.3224	-0.840869	0.0638887	-0.636063	0.0712159	0.204806	0.445856
P63261	Actin, cytoplasmic 2	Cytoplasm > cytoskeleton.	41.7658	5.47803	325	147	234	350	325	184	116	105	95	235.99	167.904	209.796	170.672	164.004	133.076	125.108	124.967	134.974	204.563	155.918	128.35	0.387413	0.101227	0.664197	0.0113669	0.276784	0.0801745
P63313	Thymosin beta-10	Cytoplasm > cytoskeleton.	5.02255	5.36377	0	0	0	1	0	0	2	1	1	0	0	0	4.15598	0	0	18.3838	10.1434	12.1089	0	1.38533	13.5454	-0.759295	0.633207	-2.95841	0.0022499	-2.19912	0.0344846			+
P67809	Nuclease-sensitive element-binding protein 1	Cytoplasm. Nucleus. Cytoplasmic granule. Secreted.	35.9027	9.87646	6	7	5	8	6	3	1	1	1	5.04251	9.25399	5.18845	4.51514	3.50437	2.51125	1.24829	1.3775	1.64442	6.49498	3.51025	1.4234	0.624493	0.0819996	1.31118	0.00225879	0.686687	0.00941418
P67812	Signal peptidase complex catalytic subunit SEC11A	Microsome membrane. Single-pass type II membrane protein. Endoplasmic reticulum membrane. Single-pass type II membrane protein.	20.6121	9.48096	0	0	1	3	1	3	4	4	4	0	0	1.87828	3.06474	1.05718	4.5455	9.03787	9.97341	11.906	0.626092	2.88914	10.3057	-0.896663	0.127999	-2.22834	0.00708506	-1.33168	0.0320681			+
P67936	Tropomyosin alpha-4 chain	Cytoplasm > cytoskeleton.	28.5045	4.69092	26	15	28	13	14	12	18	11	11	28.5471	25.9069	37.9594	9.58557	10.6827	13.1233	29.3548	19.796	23.6319	30.8045	11.1305	24.2609	1.32097	0.00232759	0.320975	0.214296	-0.999995	0.00613659
P68032	Actin, alpha cardiac muscle 1	Cytoplasm > cytoskeleton.	41.9919	5.38916	184	87	118	207	193	86	63	56	51	132.898	98.8448	105.233	100.405	96.8766	61.8686	67.5862	66.2954	72.0754	112.325	86.3834	68.6523	0.371297	0.198271	0.694335	0.00660107	0.323038	0.258933
P68036	Ubiquitin-conjugating enzyme E2 L3	Nucleus. Cytoplasm.	17.8502	8.51416	0	0	1	2	1	3	0	0	1	0	0	2.18319	2.37485	1.2288	5.2834	0	0	3.45969	0.727731	2.96235	1.15323	-0.863322	0.166573	-0.209129	0.843297	0.654193	0.25266
P68104	Elongation factor 1-alpha 1	Cytoplasm. Nucleus.	50.1091	9.01221	49	23	37	42	43	28	13	13	13	28.8798	21.3237	26.926	16.6239	17.6128	16.4373	11.3805	12.5585	14.992	25.7098	16.8913	12.977	0.552674	0.01188	0.887651	0.00503741	0.334977	0.0318768
P68363	Tubulin alpha-1B chain	Cytoplasm > cytoskeleton.	50.1196	5.05908	45	34	60	38	35	44	33	28	24	27.1692	32.2908	44.7288	15.4075	14.6857	26.46	29.5935	27.7088	28.3526	34.7296	18.8511	28.5516	0.816822	0.0584857	0.265693	0.302125	-0.551128	0.0757188
P68366	Tubulin alpha-4A chain	Cytoplasm > cytoskeleton.	49.8924	5.05908	29	16	35	24	23	29	20	17	11	17.6263	15.2974	26.2665	9.79624	9.71523	17.5563	18.0556	16.9359	13.082	19.7301	12.3559	16.0245	0.598047	0.131031	0.269737	0.371722	-0.32831	0.255082
P68371	Tubulin beta-4B chain	Cytoplasm > cytoskeleton.	49.799	4.89404	79	29	61	65	72	56	15	11	12	48.3401	27.9135	46.0874	26.7103	30.6179	34.1304	13.633	11.0324	14.3674	40.7803	30.4862	13.0109	0.39712	0.231417	1.51094	0.00441311	1.11381	0.00136453						+
P68400	Casein kinase II subunit alpha		45.1148	7.73779	0	0	0	1	1	0	2	2	1	0	0	0	0.467681	0.483979	0	2.06877	2.28292	1.36264	0	0.31722	1.90478	-0.212395	0.111905	-0.96524	0.00487311	-0.752845	0.00470233
P68402	Platelet-activating factor acetylhydrolase IB subunit beta	Cytoplasm.	25.5531	5.92236	2	1	3	4	3	3	3	2	2	2.37813	1.87043	4.40452	3.19412	2.47907	3.55303	5.2984	3.8979	4.65321	2.88436	3.07541	4.6165	-0.0553543	0.685158	-0.4379	0.121229	-0.382546	0.0421065
P68431	Histone H3.1	Nucleus. Chromosome.	15.3945	11.1216	110	37	40	100	88	47	44	43	35	220.239	116.53	98.8858	134.458	122.447	93.7286	130.85	141.113	137.116	145.218	116.878	136.359	0.308478	0.56826	0.0895375	0.997556	-0.218941	0.209039
P68871	Hemoglobin subunit beta		15.9883	7.28369	146	57	99	258	233	118	111	101	69	270.443	166.086	226.428	320.943	299.945	217.71	305.397	306.648	250.086	220.986	279.533	287.377	-0.33635	0.264927	-0.375999	0.152377	-0.0396483	0.800748
P69891	Hemoglobin subunit gamma-1		16.1303	7.1958	298	97	157	491	454	247	123	125	102	552.001	282.638	359.083	610.788	584.442	455.714	338.413	379.515	369.693	397.907	550.315	362.54	-0.465825	0.175319	0.133587	0.795299	0.599413	0.013606
P69892	Hemoglobin subunit gamma-2		16.1163	7.1958	333	118	184	510	473	251	133	133	107	616.833	343.827	420.836	634.423	608.901	463.094	365.926	403.804	387.815	460.499	568.806	385.848	-0.303551	0.306351	0.253957	0.443157	0.557508	0.0210276
P69905	Hemoglobin subunit alpha		15.2479	8.67529	340	130	231	377	327	183	97	87	70	651.975	392.131	546.936	485.489	435.775	349.523	276.275	273.443	262.644	530.347	423.596	270.788	0.322884	0.298059	0.964589	0.012227	0.641705	0.0110022
P78329	Leukotriene-B(4) omega-hydroxylase 1	Endoplasmic reticulum membrane. Peripheral membrane protein. Microsome membrane. Peripheral membrane protein.	59.8148	7.07861	2	0	4	3	4	0	3	3	2	1.04729	0	2.58624	1.05498	1.45566	0	2.33333	2.57487	2.0492	1.21118	0.83688	2.31913	0.178798	0.840916	-0.427639	0.223771	-0.606437	0.0849354
P78330	Phosphoserine phosphatase		24.9919	5.69385	2	2	2	2	1	2	5	6	3	2.42041	3.80735	2.98855	1.62545	0.841048	2.4108	8.98766	11.9016	7.1039	3.0721	1.62576	9.33105	0.484299	0.101405	-1.15963	0.00508087	-1.64392	0.00604303			+
P78344	Eukaryotic translation initiation factor 4 gamma 2		102.297	7.13721	0	0	1	0	0	0	0	0	0	0	0	0.370685	0	0	0	0	0	0	0.123562	0	0	0.0864861	0.308477	0.0864861	0.0816947	0	0.0348757
P78371	T-complex protein 1 subunit beta	Cytoplasm.	57.4521	6.45557	16	7	11	9	10	9	3	3	2	8.14342	5.60428	6.91276	3.0762	3.53712	4.56249	2.26791	2.50267	1.99175	6.88682	3.72527	2.25411	0.634324	0.0175746	1.06281	0.000938595	0.428486	0.0206798
P78386	Keratin, type II cuticular Hb5		55.7665	6.55127	0	0	0	22	34	18	7	5	5	0	0	0	7.93489	12.6904	9.62892	5.58405	4.40148	5.25436	0	10.0847	5.07996	-2.59511	0.010343	-1.82374	0.0203619	0.771371	0.0119791				+
P78413	Iroquois-class homeodomain protein IRX-4	Nucleus.	54.4109	6.17627	0	0	2	0	0	1	0	0	0	0	0	1.29561	0	0	0.522572	0	0	0	0.431871	0.174191	0	0.161588	0.253002	0.282067	0.427551	0.120478	0.379263
P78417	Glutathione S-transferase omega-1	Cytoplasm > cytosol.	27.548	6.59521	14	11	18	18	21	14	13	11	9	15.818	19.5502	25.1112	13.6578	16.4894	15.7552	21.8165	20.371	19.8968	20.1598	15.3008	20.6948	0.357106	0.146412	-0.0344138	0.7668	-0.39152	0.0085101
P78527	DNA-dependent protein kinase catalytic subunit	Nucleus. Nucleus > nucleolus.	468.788	7.12256	4	4	1	1	3	1	1	1	2	0.263852	0.415046	0.0814466	0.0442982	0.137526	0.0657012	0.0979759	0.108118	0.258136	0.253448	0.0825085	0.154743	0.113812	0.15329	0.0646184	0.530526	-0.0491935	0.230076
P80188	Neutrophil gelatinase-associated lipocalin	Secreted.	22.5737	8.90967	0	0	0	2	1	2	2	2	1	0	0	0	1.8471	0.955736	2.73954	4.0853	4.50818	2.69087	0	1.84746	3.76145	-0.943906	0.00419652	-1.52643	0.000219319	-0.582526	0.0881305
P80404	4-aminobutyrate aminotransferase, mitochondrial	Mitochondrion matrix.	56.4026	7.95752	17	9	19	21	28	27	16	13	11	9.25805	7.70989	12.776	7.68025	10.5972	14.6456	12.9422	11.6041	11.7214	9.91466	10.9743	12.0892	-0.122924	0.726346	-0.241856	0.221884	-0.118932	0.530641
P80723	Brain acid soluble protein 1	Cell membrane. Lipid-anchor. Cell projection > growth cone.	22.68	4.62744	1	0	0	5	5	0	1	0	0	1.19954	0	0	4.02782	4.16819	0	1.78169	0	0	0.399847	2.732	0.593898	-0.979509	0.289499	-0.112179	0.428204	0.867329	0.516807
P80748	Ig lambda chain V-III region LOI		11.9278	5.08447	2	1	2	2	3	2	1	2	2	4.90623	3.85881	6.05787	3.29483	5.11448	4.88675	3.64364	8.04162	9.59986	4.94097	4.43202	7.09504	0.109865	0.594082	-0.389944	0.409663	-0.499808	0.281125
P81605	Dermcidin	Secreted.	11.2768	6.53662	0	0	0	3	0	0	0	0	0	0	0	0	4.98718	0	0	0	0	0	0	1.66239	0	-0.872786	0.862677	0	0.337367	0.872786	0.857317
P82909	28S ribosomal protein S36, mitochondrial	Mitochondrion.	11.459	9.99365	1	0	1	2	3	1	3	2	1	2.64365	0	3.26419	3.55074	5.51172	2.63315	11.7799	8.66621	5.17274	1.96928	3.89854	8.53963	-0.57148	0.285429	-1.40888	0.105954	-0.837395	0.0736374
P82930	28S ribosomal protein S34, mitochondrial	Mitochondrion.	25.6345	9.979	0	0	1	0	0	0	1	0	0	0	0	1.54226	0	0	0	1.85525	0	0	0.514085	0	0.618417	0.330033	0.860101	-0.0586612	0.246365	-0.388695	0.0829
P82932	28S ribosomal protein S6, mitochondrial	Mitochondrion.	14.2176	9.26123	0	0	0	0	0	0	1	0	0	0	0	0	0	0	0	3.23556	0	0	0	0	1.07852	0	0.0833525	-0.622236	0.270574	-0.622236	0.0687682
P82979	SAP domain-containing ribonucleoprotein	Nucleus. Nucleus speckle.	23.6564	6.41748	1	0	0	2	1	2	0	0	0	1.29665	0	0	1.74155	0.901123	2.583	0	0	0	0.432215	1.74189	0	-0.621497	0.106635	0.282271	0.912061	0.903768	0.0178439
P82980	Retinol-binding protein 5	Cytoplasm.	15.9211	6.53662	0	0	1	2	5	2	0	0	0	0	0	2.49046	2.70908	7.00873	4.018	0	0	0	0.830152	4.5786	0	-1.2169	0.0604103	0.50088	0.379866	1.71778	0.00118304
P83111	Serine beta-lactamase-like protein LACTB, mitochondrial	Mitochondrion.	60.655	8.52881	0	0	1	0	0	0	0	0	0	0	0	0.614647	0	0	0	0	0	0	0.204882	0	0	0.140702	0.00476492	0.140702	0.32694	0	0.00428044
P83731	60S ribosomal protein L24		17.7679	11.2534	5	0	5	3	3	2	0	0	0	8.67184	0	10.7074	3.4942	3.61597	3.45496	0	0	0	6.45974	3.52171	0	0.615498	0.876931	2.08061	0.160816	1.46512	1.75069e-05
P84085	ADP-ribosylation factor 5	Golgi apparatus. Cytoplasm > perinuclear region.	20.5166	6.78564	1	0	1	12	10	7	4	1	0	1.51275	0	1.86784	12.1909	10.5131	10.5472	8.98766	2.4795	0	1.12687	11.0837	3.82239	-2.06499	0.0141807	-0.896893	0.296299	1.16809	0.103394
P84090	Enhancer of rudimentary homolog		12.251	5.92236	0	0	0	5	4	1	0	0	0	0	0	0	8.7915	7.2783	2.60783	0	0	0	0	6.22588	0	-2.04017	0.00330912	0	0.201911	2.04017	0.00251363		+
P84098	60S ribosomal protein L19		23.4512	11.4731	19	9	5	9	6	6	3	4	2	26.396	19.6681	8.57683	8.39677	5.79293	8.30249	6.19048	9.10837	5.43666	18.2136	7.4974	6.91183	1.08973	0.0891089	1.18154	0.0737752	0.0918101	0.665424
P84103	Serine/arginine-rich splicing factor 3	Nucleus.	19.3179	11.6489	7	6	7	10	6	5	5	4	4	11.6224	15.6705	14.3505	11.1502	6.92326	8.26874	12.3306	10.8856	12.9949	13.8811	8.78073	12.0704	0.558859	0.0464308	0.174651	0.260962	-0.384208	0.0872279
P84243	Histone H3.3	Nucleus. Chromosome.	15.3185	11.2681	110	37	40	100	90	46	44	43	35	220.239	116.53	98.8858	134.458	125.23	91.7344	130.85	141.113	137.116	145.218	117.141	136.359	0.305292	0.57431	0.0895375	0.997556	-0.215754	0.24002
P86452	Zinc finger BED domain-containing protein 6	Nucleus. Nucleus > nucleolus.	109.903	6.55127	0	0	0	0	0	1	0	0	0	0	0	0	0	0	0.277032	0	0	0	0	0.0923441	0	-0.0651201	0.236876	0	0.183773	0.0651201	0.0526269
P98160	Basement membrane-specific heparan sulfate proteoglycan core protein	Secreted > extracellular space > extracellular matrix > basement membrane.	468.532	6.50732	28	31	31	6	9	10	5	4	2	1.73634	3.02395	2.37362	0.24987	0.387866	0.61766	0.460538	0.406568	0.242675	2.37797	0.418466	0.369927	0.85617	0.00438824	0.885419	0.0017942	0.0292494	0.792452
P98179	Putative RNA-binding protein 3	Nucleus. Cytoplasm. Cell projection > dendrite.	17.16	8.90967	0	0	1	1	1	1	0	0	0	0	0	2.14148	1.16473	1.20532	1.72748	0	0	0	0.713825	1.36585	0	-0.310641	0.269083	0.440328	0.844033	0.750969	0.00592054
P99999	Cytochrome c	Mitochondrion intermembrane space.	11.7411	9.56885	4	3	6	6	5	3	5	5	1	10.3732	12.2379	19.2121	10.4493	9.01123	7.74899	19.2593	21.2529	5.07421	13.9411	9.06985	15.1954	0.526113	0.119123	-0.109279	0.919429	-0.635391	0.499253
Q00059	Transcription factor A, mitochondrial	Mitochondrion. Mitochondrion matrix > mitochondrion nucleoid.	29.0782	9.71533	1	1	1	0	0	1	0	0	0	1.10689	1.74117	1.36671	0	0	1.1025	0	0	0	1.40493	0.3675	0	0.524259	0.0920273	0.767623	0.0146885	0.243364	0.643909
Q00169	Phosphatidylinositol transfer protein alpha isoform	Cytoplasm.	31.786	6.55127	0	0	0	3	2	1	0	0	0	0	0	0	2.03181	1.40175	1.0045	0	0	0	0	1.47935	0	-0.798819	0.0256791	0	0.293528	0.798819	0.101036
Q00266	S-adenosylmethionine synthase isoform type-1		43.62	6.29053	13	7	16	9	10	8	8	8	5	8.96163	7.59061	13.6187	4.1665	4.79078	5.49296	8.19128	9.03919	6.74421	10.057	4.81674	7.99156	0.822714	0.0205132	0.271087	0.348234	-0.551627	0.0125797
Q00325	Phosphate carrier protein, mitochondrial	Mitochondrion inner membrane. Multi-pass membrane protein.	40.0687	9.37842	2	2	2	10	14	6	4	4	2	1.5044	2.36645	1.85752	5.05147	7.31851	4.49527	4.469	4.9316	2.9436	1.90946	5.62175	4.11474	-0.963154	0.00546357	-0.645322	0.0206976	0.317832	0.220038
Q00341	Vigilin	Cytoplasm. Nucleus.	141.368	6.87354	5	1	2	0	0	0	0	0	0	1.07372	0.337798	0.530302	0	0	0	0	0	0	0.647274	0	0	0.404507	0.081668	0.404507	0.449075	0	0.0777444
Q00577	Transcriptional activator protein Pur-alpha	Nucleus.	34.8894	6.44287	3	1	3	6	4	2	2	1	2	2.53692	1.33021	3.13241	3.40739	2.35075	1.68456	2.51208	1.38606	3.30927	2.33318	2.4809	2.40247	-0.0483638	0.81645	-0.0228871	0.940825	0.0254766	0.880161
Q00610	Clathrin heavy chain 1	Cytoplasmic vesicle membrane. Peripheral membrane protein. Cytoplasmic side. Membrane > coated pit. Peripheral membrane protein. Cytoplasmic side. Melanosome.	191.493	5.69385	49	31	45	17	20	17	9	9	7	7.96566	7.92725	9.03255	1.85592	2.25953	2.75263	2.17313	2.39808	2.22659	8.30849	2.28936	2.26594	1.265	0.000432868	1.2729	1.52671e-05	0.00789969	0.988905	+
Q00688	Peptidyl-prolyl cis-trans isomerase FKBP3	Nucleus.	25.1613	9.27588	4	3	4	4	4	2	1	2	1	4.86242	5.73653	6.00378	3.26541	3.37921	2.42156	1.80556	3.98491	2.37854	5.53424	3.02206	2.723	0.585183	0.00778682	0.673759	0.0342241	0.0885755	0.591535
Q00796	Sorbitol dehydrogenase	Mitochondrion membrane. Peripheral membrane protein. Cell projection > cilium > flagellum.	38.2998	7.97217	35	23	18	40	39	28	17	19	10	26.6957	27.5953	16.9518	20.4889	20.6728	21.2717	19.2593	23.7532	14.9242	23.7476	20.8111	19.3122	0.1747	0.527878	0.272759	0.385508	0.0980586	0.530577
Q00839	Heterogeneous nuclear ribonucleoprotein U	Nucleus. Cytoplasm. Cell surface.	90.528	5.99854	18	10	14	6	7	6	2	3	3	5.941	5.19185	5.70541	1.32991	1.60564	1.97247	0.980472	1.62295	1.93743	5.61275	1.63601	1.51361	1.06606	0.000498518	1.11546	0.00291487	0.0493989	0.679194	+
Q01082	Spectrin beta chain, non-erythrocytic 1	Cytoplasm > cytoskeleton. Cytoplasm > myofibril > sarcomere > M line. Cell membrane. Peripheral membrane protein. Cytoplasmic side.	274.439	5.56689	60	38	51	31	33	21	16	12	10	6.91106	6.88513	7.2533	2.39795	2.64162	2.40927	2.73736	2.26553	2.25377	7.01649	2.48294	2.41889	1.00812	8.27138e-06	1.02888	8.56132e-05	0.0207632	0.702061	+
Q01085	Nucleolysin TIAR	Cytoplasm. Nucleus. Cytoplasmic granule.	41.5641	7.73779	0	0	1	0	0	0	0	1	0	0	0	0.896564	0	0	0	0	1.19016	0	0.298855	0	0.39672	0.200915	0.254639	-0.060146	0.306053	-0.261061	0.00294213
Q01105	Protein SET	Cytoplasm > cytosol. Endoplasmic reticulum. Nucleus > nucleoplasm.	33.4687	4.32275	3	4	4	3	4	3	2	2	2	2.81685	5.90796	4.6374	1.89169	2.61015	2.80567	2.78927	3.078	3.67443	4.45407	2.43583	3.18057	0.541004	0.0833813	0.3171	0.268871	-0.223905	0.132543
Q01130	Serine/arginine-rich splicing factor 2	Nucleus. Nucleus > nucleoplasm. Nucleus speckle.	25.4612	11.854	7	5	5	5	3	3	2	1	3	8.62475	9.69066	7.6066	4.13717	2.56881	3.68165	3.66013	2.0195	7.23248	8.64067	3.46254	4.30404	0.961944	0.00432793	0.755241	0.0926484	-0.206703	0.805491
Q01415	N-acetylgalactosamine kinase		50.3456	6.60986	0	0	1	0	0	0	0	0	0	0	0	0.734087	0	0	0	0	0	0	0.244696	0	0	0.16652	0.38808	0.16652	0.301464	0	0.00802511
Q01433	AMP deaminase 2		100.624	6.93213	1	2	3	1	3	2	2	2	1	0.309779	0.974579	1.14748	0.208035	0.645856	0.617098	0.920238	1.01549	0.606135	0.810613	0.49033	0.847289	0.174548	0.43805	-0.0187044	0.729182	-0.193252	0.186859
Q01469	Fatty acid-binding protein, epidermal	Cytoplasm.	15.1546	7.00537	0	0	0	0	1	1	0	0	0	0	0	0	0	1.40175	2.009	0	0	0	0	1.13691	0	-0.649346	0.0560089	0	0.042445	0.649346	0.238603
Q01518	Adenylyl cyclase-associated protein 1	Cell membrane. Peripheral membrane protein.	51.8687	8.06006	2	0	4	7	4	6	2	2	0	1.14651	0	2.83126	2.69482	1.59356	3.42587	1.70292	1.8792	0	1.32592	2.57142	1.19404	-0.458888	0.252145	0.058371	0.938276	0.517259	0.193431
Q01581	Hydroxymethylglutaryl-CoA synthase, cytoplasmic	Cytoplasm.	57.2574	5.41455	12	6	13	12	7	6	1	1	2	6.28375	4.94224	8.40529	4.21992	2.5474	3.1294	0.777778	0.858288	2.0492	6.54376	3.29891	1.22842	0.689176	0.032342	1.40404	0.00703778	0.714865	0.0351459
Q01740	Dimethylaniline monooxygenase [N-oxide-forming] 1	Microsome membrane. Endoplasmic reticulum membrane.	60.2717	7.1958	0	0	1	0	0	0	0	0	0	0	0	0.631977	0	0	0	0	0	0	0.210659	0	0	0.144476	0.361176	0.144476	0.772132	0	0.152951
Q01844	RNA-binding protein EWS	Nucleus. Cytoplasm. Cell membrane.	68.4357	9.33447	2	2	0	1	1	0	0	0	0	0.83017	1.30588	0	0.278755	0.288469	0	0	0	0	0.712015	0.189075	0	0.309044	0.277096	0.439365	0.846518	0.130321	0.336366
Q01995	Transgelin	Cytoplasm.	22.5964	8.83643	1	0	0	3	5	1	2	1	3	1.3547	0	0	2.7293	4.70736	1.34933	4.02432	2.22045	7.95212	0.451568	2.92866	4.7323	-1.00749	0.0562461	-1.45739	0.0262221	-0.449903	0.41399
Q02083	N-acylethanolamine-hydrolyzing acid amidase	Lysosome.	40.0409	8.74854	0	0	0	3	2	5	6	5	3	0	0	0	1.5281	1.05424	3.77736	6.75952	6.21602	4.4523	0	2.1199	5.80928	-1.04261	0.0248043	-1.96519	0.00383228	-0.92258	0.0461357				+
Q02127	Dihydroorotate dehydrogenase (quinone), mitochondrial	Mitochondrion inner membrane. Single-pass membrane protein.	42.8409	9.67139	0	0	0	1	2	2	2	1	0	0	0	0	0.462945	0.958156	1.37324	2.04782	1.1299	0	0	0.931446	1.05924	-0.551613	0.0690694	-0.613173	0.069314	-0.0615605	0.713484
Q02218	2-oxoglutarate dehydrogenase, mitochondrial	Mitochondrion matrix.	115.861	6.85889	8	3	2	10	11	8	3	3	6	2.12939	1.25609	0.657305	1.78752	2.03479	2.12094	1.18605	1.30883	3.12488	1.3476	1.98108	1.87325	-0.250035	0.224911	-0.210421	0.501611	0.0396144	0.646247
Q02224	Centromere-associated protein E	Chromosome > centromere > kinetochore. Cytoplasm > cytoskeleton > spindle.	316.219	5.64307	0	0	0	0	0	0	1	0	0	0	0	0	0	0	0	0.149739	0	0	0	0	0.0499129	0	0.76822	-0.0355626	0.808401	-0.0355626	0.523206
Q02252	Methylmalonate-semialdehyde dehydrogenase [acylating], mitochondrial	Mitochondrion.	57.8027	8.49951	25	25	31	53	54	49	21	21	15	12.7241	20.0153	19.4814	18.1154	19.1004	24.8402	15.8754	17.5187	14.9381	17.4069	20.6854	16.1107	-0.225189	0.357296	0.0997275	0.720163	0.324916	0.0884387
Q02318	Sterol 26-hydroxylase, mitochondrial	Mitochondrion membrane.	60.1963	8.89502	1	0	0	0	0	1	0	0	0	0.512798	0	0	0	0	0.510762	0	0	0	0.170933	0.170254	0	0.000451013	0.361618	0.118315	0.794297	0.117864	0.272826
Q02338	D-beta-hydroxybutyrate dehydrogenase, mitochondrial	Mitochondrion matrix.	38.1325	8.95361	11	12	8	18	26	14	5	8	2	8.73251	14.9852	7.84167	9.59631	14.3444	11.07	5.89569	10.4096	3.10666	10.5198	11.6702	6.47064	-0.126826	0.600855	0.563669	0.235958	0.690495	0.1333
Q02543	60S ribosomal protein L18a		20.7489	10.7114	11	6	9	15	20	12	8	6	6	17.0185	14.6021	17.1926	15.5849	21.5041	18.4919	18.3838	15.2151	18.1634	16.2711	18.527	17.2541	-0.16796	0.31086	-0.0756059	0.514364	0.0923538	0.583794
Q02790	Peptidyl-prolyl cis-trans isomerase FKBP4	Cytoplasm > cytosol. Mitochondrion. Nucleus. Cytoplasm > cytoskeleton.	51.7721	5.42725	8	4	6	5	4	4	0	0	0	4.74589	3.7327	4.39492	1.99197	1.64911	2.36353	0	0	0	4.29117	2.00154	0	0.652775	0.00363198	1.65333	0.000196567	1.00055	0.00186815						+
Q02818	Nucleobindin-1	Golgi apparatus > cis-Golgi network membrane. Peripheral membrane protein. Lumenal side. Cytoplasm.	53.8463	5.24951	8	7	6	11	6	5	7	5	5	4.7253	6.50389	4.37586	4.36333	2.46294	2.94159	6.14124	4.84067	5.77866	5.20168	3.25595	5.58686	0.454382	0.0811473	-0.0751684	0.593208	-0.52955	0.0370849
Q02878	60S ribosomal protein L6		32.7076	10.5796	14	15	12	10	12	11	7	7	6	13.2366	22.3087	14.0088	6.34941	7.88482	10.3589	9.83025	10.8478	11.0998	16.518	8.19771	10.5926	0.860687	0.0335577	0.556352	0.0696398	-0.304335	0.133514
Q02928	Cytochrome P450 4A11	Endoplasmic reticulum membrane. Peripheral membrane protein. Microsome membrane. Peripheral membrane protein.	59.3099	8.76318	8	6	11	10	9	9	8	7	8	4.19724	4.95176	7.12587	3.52337	3.28154	4.70314	6.23421	6.01959	8.2126	5.42496	3.83602	6.82214	0.347398	0.155595	-0.248745	0.256403	-0.596143	0.0172485
Q02952	A-kinase anchor protein 12	Cytoplasm > cell cortex. Cytoplasm > cytoskeleton.	191.367	4.41162	2	2	1	2	1	1	2	2	2	0.305607	0.480727	0.188671	0.205234	0.106193	0.152197	0.453922	0.500909	0.597971	0.325001	0.154541	0.517601	0.109851	0.0989222	-0.114818	0.133133	-0.224669	0.00392035
Q02978	Mitochondrial 2-oxoglutarate/malate carrier protein	Mitochondrion inner membrane. Multi-pass membrane protein.	34.0399	9.90576	0	0	0	4	5	7	6	5	3	0	0	0	2.32947	3.01331	6.04619	7.72824	7.10685	5.09037	0	3.79632	6.64182	-1.53514	0.00324778	-2.11134	0.000491429	-0.576198	0.114374				+
Q03111	Protein ENL	Nucleus.	62.018	8.5874	0	0	0	0	0	0	1	0	0	0	0	0	0	0	0	0.723514	0	0	0	0	0.241171	0	0.150356	-0.164253	0.175092	-0.164253	0.0117996
Q03154	Aminoacylase-1	Cytoplasm.	45.856	6.17627	39	25	28	57	53	30	21	19	15	26.0283	26.2456	23.0733	25.5471	24.5821	19.9423	20.817	20.784	19.588	25.1157	23.3571	20.3963	0.0967378	0.430367	0.275867	0.0110086	0.179129	0.176954
Q03252	Lamin-B2	Nucleus inner membrane. Lipid-anchor. Nucleoplasmic side.	67.6475	5.35107	11	7	6	6	8	3	2	1	3	4.99209	4.99715	3.36212	1.82863	2.52314	1.35607	1.34815	0.74385	2.66396	4.45045	1.90262	1.58532	0.724959	0.0177365	0.847298	0.0426045	0.12234	0.526919
Q03426	Mevalonate kinase	Cytoplasm.	42.4243	6.45557	1	0	0	1	0	0	0	0	0	0.687615	0	0	0.461776	0	0	0	0	0	0.229205	0.153925	0	0.0495612	0.181384	0.156529	0.350145	0.106968	0.397817
Q04323	UBX domain-containing protein 1	Cytoplasm.	33.3049	5.24951	1	0	1	1	1	0	0	0	0	0.91682	0	1.13203	0.615701	0.637157	0	0	0	0	0.682949	0.417619	0	0.150232	0.110644	0.423819	0.0927889	0.273587	0.803528
Q04446	1,4-alpha-glucan-branching enzyme		80.4226	6.31592	4	1	3	3	2	2	1	1	4	1.55154	0.610153	1.4368	0.781466	0.539133	0.772691	0.576132	0.635769	3.03585	1.1995	0.697764	1.41592	0.246082	0.214082	-0.0944275	0.918414	-0.34051	0.499358
Q04637	Eukaryotic translation initiation factor 4 gamma 1		175.382	5.32568	4	4	3	3	1	1	1	1	0	0.681165	1.07149	0.630791	0.343083	0.118346	0.169615	0.252936	0.279118	0	0.794481	0.210348	0.177351	0.338307	0.0166537	0.360006	0.0193865	0.0216993	0.231253
Q04760	Lactoylglutathione lyase		20.7642	5.31299	5	6	3	7	8	4	3	3	1	7.39934	13.9672	5.48171	6.95675	8.22764	5.89597	6.5942	7.27679	2.89561	8.94942	7.02679	5.58887	0.278569	0.5861	0.528897	0.308311	0.250328	0.390639
Q04828	Aldo-keto reductase family 1 member C1	Cytoplasm.	36.765	7.88428	24	15	19	29	35	17	13	7	7	20.2325	19.8914	19.7772	16.418	20.5054	14.2745	16.278	9.67235	11.5466	19.967	17.066	12.499	0.204338	0.186723	0.599388	0.0323415	0.395051	0.155883
Q04837	Single-stranded DNA-binding protein, mitochondrial	Mitochondrion. Mitochondrion matrix > mitochondrion nucleoid.	17.249	9.59814	7	5	3	10	10	6	9	8	7	12.8788	14.4705	6.8151	12.3556	12.7862	10.9952	24.5946	24.1249	25.1996	11.3882	12.0457	24.6397	-0.0691679	0.684173	-0.992621	0.0247303	-0.923453	0.000110864
Q04917	14-3-3 protein eta		28.201	4.84326	7	4	4	9	11	4	6	7	5	7.74825	6.96467	5.46686	6.69011	8.46176	4.40999	9.8645	12.6999	10.8291	6.72659	6.52062	11.1312	0.0344596	0.80998	-0.589504	0.0159991	-0.623964	0.0507752
Q05315	Galectin-10	Cytoplasm > cytosol. Cytoplasmic granule.	16.4422	7.37158	0	0	0	1	0	0	1	2	0	0	0	0	1.28777	0	0	2.8482	6.28606	0	0	0.429256	3.04475	-0.280515	0.549382	-1.33478	0.0343683	-1.05427	0.104545
Q05519	Serine/arginine-rich splicing factor 11	Nucleus.	53.5102	10.521	0	0	3	1	0	1	5	0	2	0	0	2.08396	0.377816	0	0.560361	4.17815	0	2.20162	0.694652	0.312726	2.12659	0.220505	0.405478	-0.614851	0.439047	-0.835356	0.13317
Q05682	Caldesmon	Cytoplasm > cytoskeleton. Cytoplasm > myofibril.	93.1754	5.65576	5	6	4	0	1	1	1	1	2	1.71687	3.24081	1.6959	0	0.238633	0.342011	0.510018	0.562812	1.34374	2.21786	0.193548	0.805523	0.943245	0.00115042	0.588241	0.0467085	-0.355004	0.0482804
Q05707	Collagen alpha-1(XIV) chain	Secreted > extracellular space > extracellular matrix.	193.394	5.30029	18	13	11	11	9	9	6	8	3	2.72902	3.10037	2.0592	1.11999	0.948286	1.35909	1.35115	1.98802	0.889965	2.62953	1.14246	1.40971	0.558974	0.006487	0.441216	0.0646464	-0.117757	0.544593
Q05DH4	Protein FAM160A1		116.547	4.85596	0	0	0	0	0	1	0	0	0	0	0	0	0	0	0.260783	0	0	0	0	0.0869278	0	-0.0613807	0.384592	0	0.0789159	0.0613807	0.0412662
Q06124	Tyrosine-protein phosphatase non-receptor type 11	Cytoplasm.	68.3933	7.29834	0	1	0	0	1	0	0	0	0	0	0.717466	0	0	0.316978	0	0	0	0	0.239155	0.105659	0	0.0886827	0.742722	0.162955	0.673105	0.074272	0.156479
Q06203	Amidophosphoribosyltransferase		57.3624	6.75635	1	0	3	0	0	0	0	1	0	0.526684	0	1.95094	0	0	0	0	0.863269	0	0.825874	0	0.287756	0.498697	0.0593965	0.304764	0.900293	-0.193933	0.00316858
Q06210	Glutamine--fructose-6-phosphate aminotransferase [isomerizing] 1		78.7563	7.10791	11	11	7	10	8	10	3	3	3	4.28505	6.74049	3.36693	2.61607	2.16579	3.88004	1.73581	1.91549	2.28666	4.79749	2.8873	1.97932	0.475965	0.136167	0.772479	0.0178144	0.296514	0.135575
Q06278	Aldehyde oxidase	Cytoplasm.	147.822	7.1665	1	0	2	1	1	0	1	1	0	0.203509	0	0.502559	0.136669	0.141432	0	0.302275	0.333565	0	0.235356	0.0927003	0.211947	0.0951389	0.330236	0.0151879	0.454672	-0.079951	0.0905057
Q06323	Proteasome activator complex subunit 1		28.705	6.02393	2	4	7	11	10	6	4	3	2	2.18711	6.88076	9.45173	8.07829	7.59983	6.53529	6.4971	5.37723	4.27946	6.1732	7.40447	5.3846	-0.202445	0.484279	0.146383	0.972953	0.348828	0.073019
Q06520	Bile salt sulfotransferase	Cytoplasm.	33.758	5.94775	30	3	6	27	20	7	6	4	3	28.6627	4.50871	7.07814	17.3239	13.2797	6.66141	8.51462	6.264	5.60834	13.4165	12.4217	6.79565	0.0962393	0.79691	0.809614	0.549424	0.713375	0.154806
Q06830	Peroxiredoxin-1	Cytoplasm. Melanosome.	22.0963	8.1333	46	43	34	50	44	38	28	25	21	62.9427	92.5532	57.4432	45.9455	41.8411	51.7897	56.9068	56.0691	56.2243	70.9797	46.5254	56.4001	0.588754	0.0635157	0.321525	0.228315	-0.267229	0.0338314
Q07020	60S ribosomal protein L18	Cytoplasm.	21.6211	11.7222	15	15	12	17	16	21	15	14	13	21.7257	34.1751	21.4603	16.5355	16.1052	30.2953	32.2695	33.2358	36.842	25.787	20.9786	34.1158	0.274118	0.42717	-0.378218	0.128341	-0.652337	0.0654263
Q07021	Complement component 1 Q subcomponent-binding protein, mitochondrial	Mitochondrion matrix. Nucleus. Cell membrane. Peripheral membrane protein. Extracellular side. Secreted. Cytoplasm. Nucleus > nucleolus.	31.3426	4.84326	4	5	3	3	4	3	3	3	1	3.86235	7.59446	3.57672	1.94535	2.68419	2.88526	4.3026	4.74798	1.88933	5.01118	2.50494	3.64664	0.63815	0.0733589	0.312264	0.42721	-0.325885	0.377567
Q07065	Cytoskeleton-associated protein 4	Endoplasmic reticulum membrane. Single-pass type II membrane protein. Cell membrane. Single-pass type II membrane protein. Cytoplasm > cytoskeleton. Cytoplasm > perinuclear region.	65.9827	5.92236	32	32	30	17	17	19	6	6	8	14.4742	22.7682	16.7547	5.16391	5.34387	8.55993	4.03101	4.44827	7.0803	17.9991	6.3559	5.18653	1.25906	0.00756731	1.47657	0.00456218	0.217501	0.434015	+
Q07075	Glutamyl aminopeptidase	Membrane. Single-pass type II membrane protein.	109.176	5.46533	0	0	0	0	1	0	0	0	0	0	0	0	0	0.197738	0	0	0	0	0	0.0659128	0	-0.0467794	0.484965	0	0.0609487	0.0467794	0.0301091
Q07157	Tight junction protein ZO-1	Cell membrane. Peripheral membrane protein. Cytoplasmic side. Cell junction > tight junction. Cell junction. Cell junction > gap junction.	195.34	6.69775	0	0	1	0	0	0	0	0	0	0	0	0.192341	0	0	0	0	0	0	0.0641136	0	0	0.0455224	0.464204	0.0455224	0.107243	0	0.274858
Q07507	Dermatopontin	Secreted > extracellular space > extracellular matrix.	23.9888	4.81787	4	3	1	3	3	2	0	0	0	5.41882	6.39295	1.67269	2.7293	2.82441	2.69865	0	0	0	4.49482	2.75079	0	0.451122	0.464091	1.69929	0.00939714	1.24817	0.000425851						+
Q07666	KH domain-containing, RNA-binding, signal transduction-associated protein 1	Nucleus. Membrane.	48.1972	8.66064	4	1	0	6	0	0	0	0	0	2.45865	0.966879	0	2.4767	0	0	0	0	0	1.14184	0.825567	0	0.153071	0.647341	0.651611	0.50394	0.49854	0.993015
Q07812	Apoptosis regulator BAX	Mitochondrion membrane. Single-pass membrane protein. Cytoplasm. Cytoplasm.	21.1708	5.22412	0	0	0	1	1	1	0	1	2	0	0	0	0.952412	0.985603	1.41258	0	2.32453	5.54992	0	1.11686	2.62482	-0.640095	0.00147005	-1.2094	0.113466	-0.569301	0.553552
Q07817	Bcl-2-like protein 1	Mitochondrion inner membrane. Mitochondrion outer membrane. Mitochondrion matrix. Cytoplasmic vesicle > secretory vesicle > synaptic vesicle membrane. Cytoplasm > cytosol. Cytoplasm > cytoskeleton > microtubule organizing center > centrosome. Nucleus membrane. Single-pass membrane protein. Cytoplasmic side.	26.0327	4.93213	0	0	0	0	0	1	1	1	0	0	0	0	0	0	1.16401	1.73581	1.91549	0	0	0.388004	1.2171	-0.255805	0.729414	-0.685762	0.0412616	-0.429957	0.16703
Q07954	Prolow-density lipoprotein receptor-related protein 1	Cell membrane. Single-pass type I membrane protein. Membrane > coated pit. Cell membrane. Peripheral membrane protein. Extracellular side. Membrane > coated pit. Cytoplasm. Nucleus.	504.276	5.38916	8	6	9	20	12	12	7	7	7	0.479394	0.565573	0.665912	0.804855	0.499742	0.716236	0.623044	0.687537	0.820763	0.570293	0.673611	0.710448	-0.0568568	0.416308	-0.0765985	0.148951	-0.0197417	0.707177
Q07955	Serine/arginine-rich splicing factor 1	Cytoplasm. Nucleus speckle.	27.7278	10.3599	12	12	18	18	20	15	16	10	12	13.1756	20.7255	24.4025	13.2723	15.2609	16.4041	26.0932	17.9964	25.7803	19.4345	14.9791	23.2899	0.336174	0.299036	-0.238628	0.418752	-0.574802	0.0345136
Q07960	Rho GTPase-activating protein 1	Cytoplasm.	50.4042	6.29053	5	0	2	0	1	0	0	0	0	3.10132	0	1.53172	0	0.431061	0	0	0	0	1.54434	0.143687	0	0.725425	0.100158	0.825519	0.370164	0.100094	0.0825638
Q08043	Alpha-actinin-3		103.176	5.51611	4	2	4	3	2	2	2	1	2	1.20886	0.950782	1.49262	0.608867	0.420057	0.60203	0.897768	0.49535	1.18267	1.21742	0.543652	0.858596	0.339003	0.0107907	0.170597	0.24294	-0.168405	0.223153
Q08211	ATP-dependent RNA helicase A	Nucleus > nucleolus. Cytoplasm.	140.869	6.84424	16	7	13	4	7	5	7	6	5	3.4305	2.36086	3.44154	0.575947	1.04303	1.06777	2.22922	2.10855	2.09761	3.07763	0.895584	2.14513	0.810301	0.00612111	0.292739	0.0521171	-0.517562	0.0109165
Q08257	Quinone oxidoreductase	Cytoplasm.	35.1845	8.44092	24	20	12	32	39	22	26	21	17	19.8635	26.0381	12.263	17.7861	22.4322	18.1359	31.9622	28.4879	27.5303	19.3882	19.4514	29.3268	-0.00425497	0.859301	-0.55058	0.11121	-0.546325	0.00888891
Q08380	Galectin-3-binding protein	Secreted. Secreted > extracellular space > extracellular matrix.	65.2893	5.2749	5	8	5	12	17	8	8	5	6	2.32731	5.85747	2.8736	3.75104	5.49916	3.70892	5.53087	3.81462	5.46454	3.68613	4.3197	4.93667	-0.15241	0.508628	-0.286797	0.30303	-0.134387	0.484848
Q08426	Peroxisomal bifunctional enzyme	Peroxisome.	79.4447	9.14404	37	38	47	56	60	53	37	31	36	13.9349	22.5124	21.8561	14.1637	15.7042	19.8816	20.6977	19.1364	26.5291	19.4345	16.5832	22.1211	0.205936	0.473229	-0.170362	0.481976	-0.376298	0.109438
Q08431	Lactadherin	Membrane. Peripheral membrane protein. Secreted.	43.0955	8.14795	0	0	0	0	0	0	0	0	1	0	0	0	0	0	0	0	0	1.37672	0	0	0.458908	0	0.972976	-0.298018	0.273044	-0.298018	0.173548
Q08477	Leukotriene-B(4) omega-hydroxylase 2	Endoplasmic reticulum membrane. Single-pass membrane protein. Microsome membrane. Single-pass membrane protein.	59.8079	7.63525	2	0	4	3	5	1	3	3	2	1.04729	0	2.58624	1.05498	1.81957	0.521567	2.33333	2.57487	2.0492	1.21118	1.13204	2.31913	0.036	0.984632	-0.427639	0.211671	-0.463639	0.0852604
Q08495	Dematin	Cytoplasm. Cytoplasm > cytosol. Cytoplasm > perinuclear region. Cytoplasm > cytoskeleton. Cell membrane. Membrane. Endomembrane system. Cell projection.	45.4862	8.88037	0	1	0	1	0	0	0	0	0	0	1.0576	0	0.451514	0	0	0	0	0	0.352533	0.150505	0	0.12954	0.812096	0.234215	0.622921	0.104675	0.277495
Q08945	FACT complex subunit SSRP1	Nucleus. Nucleus > nucleolus. Chromosome.	81.0244	6.87354	0	0	1	0	0	0	0	0	0	0	0	0.474205	0	0	0	0	0	0	0.158068	0	0	0.109741	0.112812	0.109741	0.0292396	0	0.0140285
Q08AH3	Acyl-coenzyme A synthetase ACSM2A, mitochondrial	Mitochondrion matrix.	64.1818	8.08936	11	6	7	16	12	12	4	2	2	5.19108	4.45401	4.07882	5.07073	3.93558	5.64051	2.80377	1.547	1.84677	4.57464	4.88227	2.06585	-0.0659737	0.668616	0.693355	0.012351	0.759329	0.012901
Q08AI8	Uncharacterized protein C2orf54		49.5338	6.48096	0	0	0	1	0	0	0	0	0	0	0	0	0.40909	0	0	0	0	0	0	0.136363	0	-0.095157	0.923229	0	0.0203671	0.095157	0.0424548
Q09028	Histone-binding protein RBBP4	Nucleus.	47.6261	4.89404	1	0	0	0	0	0	0	0	0	0.640696	0	0	0	0	0	0	0	0	0.213565	0	0	0.146372	0.120908	0.146372	0.29124	0	0.00692857
Q09666	Neuroblast differentiation-associated protein AHNAK	Nucleus.	628.699	6.15088	21	13	23	5	3	5	1	2	0	0.970833	0.945375	1.31288	0.155232	0.0963849	0.230233	0.0686663	0.151548	0	1.07636	0.160617	0.0734049	0.509783	0.00201916	0.569224	0.0360265	0.0594412	0.839478
Q0VAA5	PI-PLC X domain-containing protein 2		34.755	9.43701	1	0	0	0	0	0	0	0	0	0.892773	0	0	0	0	0	0	0	0	0.297591	0	0	0.200122	0.157601	0.200122	0.612689	0	0.165542
Q0VF49	Uncharacterized protein KIAA2012		65.1019	6.41748	0	0	0	1	0	0	0	0	0	0	0	0	0.330675	0	0	0	0	0	0	0.110225	0	-0.0773968	0.845641	0	0.0135318	0.0773968	0.0410106
Q10471	Polypeptide N-acetylgalactosaminyltransferase 2	Golgi apparatus > Golgi stack membrane. Single-pass type II membrane protein. Secreted.	64.6915	8.35303	0	0	0	3	1	0	0	0	0	0	0	0	0.960752	0.331411	0	0	0	0	0	0.430721	0	-0.281384	0.833078	0	0.0334288	0.281384	0.43362
Q10567	AP-1 complex subunit beta-1	Golgi apparatus. Cytoplasmic vesicle > clathrin-coated vesicle membrane. Peripheral membrane protein. Cytoplasmic side.	104.57	5.05908	1	1	0	1	2	0	0	0	0	0.286929	0.451346	0	0.19269	0.398811	0	0	0	0	0.246092	0.197167	0	0.0317723	0.959449	0.167417	0.343127	0.135645	0.148238
Q10588	ADP-ribosyl cyclase 2	Cell membrane. Lipid-anchor > GPI-anchor.	35.7011	7.79639	0	0	0	1	1	0	1	1	1	0	0	0	0.575041	0.595081	0	1.27184	1.40349	1.67545	0	0.390041	1.45026	-0.257035	0.286428	-0.786705	0.00290983	-0.529669	0.0137427
Q10589	Bone marrow stromal antigen 2	Golgi apparatus > trans-Golgi network. Cell membrane. Single-pass type II membrane protein. Cell membrane. Lipid-anchor > GPI-anchor. Late endosome. Membrane raft. Cytoplasm. Apical cell membrane.	19.7563	5.60498	0	0	0	0	1	0	0	0	0	0	0	0	0	1.05131	0	0	0	0	0	0.350437	0	-0.232929	0.406959	0	0.0577362	0.232929	0.607826
Q12792	Twinfilin-1	Cytoplasm. Cytoplasm > cytoskeleton.	40.2577	6.96143	1	0	2	1	0	0	0	1	0	0.777988	0	1.92121	0.522466	0	0	0	1.27517	0	0.899732	0.174155	0.425057	0.415465	0.446598	0.257901	0.918506	-0.157564	0.350156
Q12846	Syntaxin-4	Cell membrane. Single-pass type IV membrane protein.	34.1589	6.27783	0	0	0	1	0	0	0	0	0	0	0	0	0.615701	0	0	0	0	0	0	0.205234	0	-0.140931	0.856448	0	0.558738	0.140931	0.564961
Q12882	Dihydropyrimidine dehydrogenase [NADP(+)]	Cytoplasm.	111.329	7.04932	4	2	5	2	1	7	1	0	0	1.06262	0.835761	1.64006	0.356806	0.18462	1.8522	0.39458	0	0	1.17948	0.797875	0.131527	0.184459	0.311136	0.576903	0.00691053	0.392444	0.763905
Q12904	Aminoacyl tRNA synthase complex-interacting multifunctional protein 1	Nucleus. Cytoplasm > cytosol. Cytoplasmic vesicle > secretory vesicle. Secreted. Endoplasmic reticulum. Golgi apparatus.	34.3311	8.42627	0	0	3	0	0	1	0	0	0	0	0	3.2328	0	0	0.869278	0	0	0	1.0776	0.289759	0	0.42661	0.546259	0.621806	0.772035	0.195196	0.546064
Q12905	Interleukin enhancer-binding factor 2	Nucleus > nucleolus. Cytoplasm. Nucleus.	43.0352	5.26221	2	0	3	7	5	2	5	5	2	1.39639	0	2.58624	3.28216	2.4261	1.39084	5.18519	5.72192	2.73227	1.32754	2.36637	4.54646	-0.391976	0.338072	-0.976257	0.059892	-0.584281	0.124313
Q12906	Interleukin enhancer-binding factor 3	Nucleus > nucleolus. Cytoplasm. Nucleus.	95.2791	8.76318	8	6	8	3	2	2	0	0	0	2.43665	2.87468	3.00861	0.613635	0.423346	0.606744	0	0	0	2.77331	0.547908	0	0.905677	0.000290311	1.25499	0.000471478	0.349313	0.342615
Q12907	Vesicular integral-membrane protein VIP36	Endoplasmic reticulum-Golgi intermediate compartment membrane. Single-pass type I membrane protein. Golgi apparatus membrane. Single-pass membrane protein. Endoplasmic reticulum membrane. Single-pass type I membrane protein.	40.2031	6.94678	8	4	6	13	13	5	5	5	2	6.119	4.81267	5.66649	6.67759	6.91029	3.80919	5.6804	6.2684	2.99322	5.53272	5.79902	4.98067	-0.0501228	0.93692	0.109805	0.570764	0.159928	0.609777
Q12912	Lymphoid-restricted membrane protein	Cytoplasm. Endoplasmic reticulum membrane. Single-pass type IV membrane protein.	62.0831	5.84619	0	0	1	0	0	0	0	0	0	0	0	0.605787	0	0	0	0	0	0	0.201929	0	0	0.138768	0.00021124	0.138768	0.0087318	0	0.0026286
Q12931	Heat shock protein 75 kDa, mitochondrial	Mitochondrion. Mitochondrion inner membrane. Mitochondrion matrix.	80.0597	8.20654	17	16	22	16	14	13	17	15	12	6.57532	9.73471	10.5066	4.15598	3.76321	5.00823	9.76642	9.50945	9.08169	8.93888	4.30914	9.45252	0.79395	0.0128926	-0.0661992	0.634047	-0.86015	0.000786498
Q12959	Disks large homolog 1	Membrane. Peripheral membrane protein. Basolateral cell membrane. Endoplasmic reticulum membrane. Cell junction > synapse > postsynaptic cell membrane > postsynaptic density. Cell junction > synapse. Cell membrane > sarcolemma.	100.393	5.75732	0	0	1	0	0	0	0	0	0	0	0	0.371916	0	0	0	0	0	0	0.123972	0	0	0.0867646	0.73352	0.0867646	0.122781	0	0.559415
Q13011	Delta(3,5)-Delta(2,4)-dienoyl-CoA isomerase, mitochondrial	Mitochondrion. Peroxisome.	35.7934	8.00146	14	9	18	45	37	41	11	12	12	11.6224	11.7529	18.4506	25.0879	21.3467	33.9018	13.5637	16.3284	19.4924	13.942	26.7788	16.4615	-0.852178	0.0319989	-0.21169	0.386524	0.640488	0.0490272
Q13023	A-kinase anchor protein 6	Sarcoplasmic reticulum. Nucleus membrane.	256.56	5.0083	0	0	1	0	0	0	0	0	0	0	0	0.144981	0	0	0	0	0	0	0.0483271	0	0	0.0344461	0.369123	0.0344461	0.0384625	0	0.159869
Q13045	Protein flightless-1 homolog	Nucleus. Cytoplasm > cytoskeleton. Cytoplasm > cytoskeleton > microtubule organizing center > centrosome. Cell junction > focal adhesion.	144.66	6.04932	0	0	1	1	0	0	0	0	0	0	0	0.264942	0.1441	0	0	0	0	0	0.0883141	0.0480334	0	0.0280995	0.975349	0.0623387	0.125041	0.0342392	0.137844
Q13057	Bifunctional coenzyme A synthase	Cytoplasm.	62.29	6.99072	1	2	2	1	2	1	2	2	3	0.482794	1.51889	1.19224	0.324225	0.671049	0.480877	1.4342	1.58266	2.834	1.06464	0.49205	1.95029	0.298385	0.157245	-0.366239	0.178676	-0.664624	0.010086
Q13085	Acetyl-CoA carboxylase 1	Cytoplasm.	265.385	6.3667	0	2	3	0	0	0	0	0	0	0	0.365155	0.429938	0	0	0	0	0	0	0.265031	0	0	0.179531	0.235523	0.179531	0.0235517	0	0.042011
Q13098	COP9 signalosome complex subunit 1	Cytoplasm. Nucleus.	55.5012	6.7417	0	0	0	0	2	0	1	1	0	0	0	0	0	0.770818	0	0.823716	0.908982	0	0	0.256939	0.577566	-0.174368	0.30737	-0.366009	0.00388357	-0.191642	0.183383
Q13126	S-methyl-5'-thioadenosine phosphorylase	Cytoplasm. Nucleus.	31.2158	7.18115	1	1	1	1	2	0	2	2	3	0.962175	1.51352	1.18803	0.646159	1.33735	0	2.85827	3.15413	5.64798	1.22124	0.661171	3.88679	0.275556	0.245334	-0.869864	0.0106838	-1.14542	0.0305462
Q13131	5'-AMP-activated protein kinase catalytic subunit alpha-1	Cytoplasm. Nucleus.	63.9686	8.11865	4	2	5	0	0	0	0	0	0	1.94845	1.53248	3.00726	0	0	0	0	0	0	2.16273	0	0	1.05753	0.00616151	1.05753	0.0159024	0	0.146005	+
Q13148	TAR DNA-binding protein 43	Nucleus.	44.7113	6.18896	1	0	0	0	0	0	0	0	0	0.657719	0	0	0	0	0	0	0	0	0.21924	0	0	0.150065	0.0840463	0.150065	0.239307	0	0.0401989
Q13151	Heterogeneous nuclear ribonucleoprotein A0	Nucleus.	30.8218	9.29053	2	2	0	1	0	1	2	1	2	1.78555	2.8087	0	0.599551	0	0.889228	2.6521	1.46331	3.49372	1.53142	0.49626	2.53638	0.500479	0.30629	-0.361293	0.372986	-0.861772	0.0449185
Q13162	Peroxiredoxin-4	Cytoplasm. Secreted.	30.5208	6.29053	24	24	26	22	19	23	15	11	14	24.1147	37.9331	32.2565	14.845	13.2674	23.0182	22.3862	18.1159	27.5243	31.4348	17.0435	22.6755	0.812046	0.0433748	0.43827	0.144999	-0.373776	0.220352
Q13177	Serine/threonine-protein kinase PAK 2	Cytoplasm. Nucleus. Cytoplasm > perinuclear region. Membrane. Lipid-anchor.	58.0059	5.96045	0	0	1	1	0	0	0	0	0	0	0	0.641625	0.348975	0	0	0	0	0	0.213875	0.116325	0	0.0650125	0.273948	0.146574	0.614152	0.0815613	0.128111
Q13185	Chromobox protein homolog 3	Nucleus.	20.7984	5.32568	1	1	0	1	0	0	0	0	0	1.48795	2.34059	0	0.999252	0	0	0	0	0	1.27618	0.333084	0	0.489777	0.382558	0.712015	0.593392	0.222238	0.427985
Q13200	26S proteasome non-ATPase regulatory subunit 2		100.136	5.19873	12	9	8	7	8	4	5	2	0	3.59862	4.24554	2.96222	1.40974	1.66728	1.19478	2.22712	0.983062	0	3.60212	1.42393	1.07006	0.710321	0.0028248	0.867707	0.0372929	0.157387	0.57964
Q13228	Selenium-binding protein 1	Nucleus. Cytoplasm > cytosol. Membrane. Peripheral membrane protein.	52.3576	6.3667	30	22	25	29	33	28	18	16	14	17.3069	19.9644	17.8078	11.2352	13.2305	16.089	15.4237	15.1292	15.8032	18.3597	13.5182	15.452	0.391753	0.0489363	0.222324	0.0198359	-0.169429	0.239564
Q13232	Nucleoside diphosphate kinase 3		19.0029	7.84033	0	0	1	0	0	1	2	2	1	0	0	1.98942	0	0	1.60482	4.78633	5.28177	3.15262	0.663139	0.53494	4.40691	0.0711762	0.786141	-1.2665	0.0391617	-1.33768	0.0325262			+
Q13242	Serine/arginine-rich splicing factor 9	Nucleus.	25.5264	8.646	3	2	5	4	4	4	6	3	4	3.69632	3.87627	7.6066	3.30974	3.42508	4.90886	10.9804	6.05851	9.6433	5.05973	3.88123	8.89407	0.263495	0.445363	-0.625858	0.115524	-0.889353	0.020812
Q13247	Serine/arginine-rich splicing factor 6	Nucleus.	39.5634	11.4292	2	4	5	4	4	4	4	3	2	1.58311	4.98055	4.8868	2.12632	2.20042	3.15366	4.70284	3.89224	3.09763	3.81682	2.49346	3.89757	0.372403	0.467902	-0.0198899	0.762308	-0.392293	0.0619172
Q13263	Transcription intermediary factor 1-beta	Nucleus.	88.4934	5.77002	3	0	1	0	0	0	0	0	0	0.978308	0	0.402649	0	0	0	0	0	0	0.460319	0	0	0.298845	0.131324	0.298845	0.441536	0	0.395855
Q13283	Ras GTPase-activating protein-binding protein 1	Cytoplasm. Cytoplasm > cytosol. Cell membrane. Nucleus.	52.1321	5.51611	7	4	1	5	3	2	2	0	0	4.09028	3.67663	0.721484	1.96205	1.21826	1.16401	1.73581	0	0	2.82946	1.44811	0.578604	0.486059	0.481886	0.905273	0.232885	0.419214	0.310393
Q13310	Polyadenylate-binding protein 4	Cytoplasm.	70.7381	9.26123	2	2	5	2	3	1	3	1	3	0.845639	1.33021	2.61034	0.567898	0.881533	0.421141	1.88406	0.693028	2.48195	1.5954	0.623524	1.68635	0.454645	0.0883596	-0.036041	0.951442	-0.490686	0.108926
Q13347	Eukaryotic translation initiation factor 3 subunit I	Cytoplasm.	36.4786	5.64307	3	3	0	6	4	2	0	0	0	2.5135	3.95379	0	3.37593	2.32906	1.66901	0	0	0	2.15576	2.458	0	-0.101283	0.56454	1.05511	0.420932	1.1564	0.0473482
Q13363	C-terminal-binding protein 1	Cytoplasm. Nucleus.	47.5055	6.771	1	0	1	1	1	2	0	0	0	0.618854	0	0.764117	0.415598	0.430081	1.23279	0	0	0	0.46099	0.692824	0	-0.129881	0.828635	0.299239	0.437188	0.42912	0.433292
Q13367	AP-3 complex subunit beta-2	Golgi apparatus. Cytoplasmic vesicle > clathrin-coated vesicle membrane. Peripheral membrane protein. Cytoplasmic side. Golgi apparatus.	118.985	5.59229	1	0	0	0	0	0	0	0	0	0.25166	0	0	0	0	0	0	0	0	0.0838865	0	0	0.0592767	0.542202	0.0592767	0.0242921	0	0.0500678
Q13395	Probable methyltransferase TARBP1		181.559	7.04932	0	0	0	0	0	1	0	0	0	0	0	0	0	0	0.167313	0	0	0	0	0.0557711	0	-0.0396796	0.460853	0	0.464001	0.0396796	0.00672359
Q13404	Ubiquitin-conjugating enzyme E2 variant 1	Nucleus.	16.4843	7.92822	4	2	7	10	10	5	5	5	4	7.40941	5.82758	16.0101	12.4397	12.8732	9.22499	13.7566	15.1806	14.4978	9.74902	11.5126	14.4783	-0.201766	0.476631	-0.488029	0.183105	-0.286263	0.094465
Q13409	Cytoplasmic dynein 1 intermediate chain 2	Cytoplasm > cytoskeleton.	71.4121	5.19873	0	0	0	1	0	0	0	0	0	0	0	0	0.286619	0	0	0	0	0	0	0.0955398	0	-0.0673219	0.196653	0	0.922055	0.0673219	0.413844
Q13410	Butyrophilin subfamily 1 member A1	Membrane. Single-pass type I membrane protein. Secreted.	58.923	5.5415	0	0	0	0	0	0	1	2	1	0	0	0	0	0	0	0.768906	1.697	1.01291	0	0	1.15961	0	0.682462	-0.659744	0.0047969	-0.659744	0.00957228
Q13418	Integrin-linked protein kinase	Cell junction > focal adhesion. Cell membrane. Peripheral membrane protein. Cytoplasmic side. Cell projection > lamellipodium. Cytoplasm > myofibril > sarcomere.	51.3859	8.07471	1	0	0	0	0	0	0	0	0	0.602424	0	0	0	0	0	0	0	0	0.200808	0	0	0.138033	0.575325	0.138033	0.381523	0	0.118686
Q13423	NAD(P) transhydrogenase, mitochondrial	Mitochondrion inner membrane. Multi-pass membrane protein. Matrix side.	113.823	8.08936	8	7	12	6	6	3	2	1	0	2.00586	2.76086	3.71505	1.01029	1.0455	0.749212	0.744833	0.410967	0	2.82725	0.935002	0.385267	0.717841	0.00631781	1.01705	0.00327484	0.299211	0.0780132
Q13425	Beta-2-syntrophin	Membrane. Cytoplasmic vesicle > secretory vesicle membrane. Peripheral membrane protein. Cell junction. Cytoplasm > cytoskeleton.	57.913	8.82178	0	0	0	1	0	0	0	0	0	0	0	0	0.338635	0	0	0	0	0	0	0.112878	0	-0.0792098	0.614707	0	0.0170924	0.0792098	0.0663391
Q13428	Treacle protein	Nucleus > nucleolus.	152.015	9.0415	0	0	0	1	0	0	0	0	0	0	0	0	0.122892	0	0	0	0	0	0	0.040964	0	-0.0292507	0.895125	0	0.138727	0.0292507	0.231951
Q13435	Splicing factor 3B subunit 2	Nucleus.	100.165	5.66846	3	1	2	0	1	1	1	0	0	0.912723	0.478578	0.751311	0	0.211437	0.303033	0.451893	0	0	0.714204	0.17149	0.150631	0.321844	0.0397893	0.335769	0.050706	0.0139252	0.287344
Q13438	Protein OS-9	Endoplasmic reticulum lumen.	75.5149	4.86865	0	0	1	0	0	0	0	0	0	0	0	0.504065	0	0	0	0	0	0	0.168022	0	0	0.116379	0.609878	0.116379	0.556493	0	0.0866203
Q13439	Golgin subfamily A member 4	Cytoplasm. Golgi apparatus membrane. Peripheral membrane protein. Golgi apparatus.	260.98	5.38916	0	0	0	1	2	0	0	0	0	0	0	0	0.0820014	0.169718	0	0	0	0	0	0.0839065	0	-0.0592906	0.0396889	0	0.235329	0.0592906	0.056976
Q13445	Transmembrane emp24 domain-containing protein 1	Cell membrane. Single-pass type I membrane protein. Endoplasmic reticulum membrane. Single-pass type I membrane protein. Golgi apparatus > cis-Golgi network membrane. Single-pass type I membrane protein. Endoplasmic reticulum-Golgi intermediate compartment membrane. Single-pass type I membrane protein.	25.1897	4.4751	0	0	0	0	0	0	1	1	0	0	0	0	0	0	0	1.78169	1.96612	0	0	0	1.24927	0	0.14157	-0.700117	0.0663213	-0.700117	0.0182184
Q13488	V-type proton ATPase 116 kDa subunit a isoform 3	Membrane. Multi-pass membrane protein.	92.9084	7.12256	0	0	0	1	0	1	0	0	0	0	0	0	0.220317	0	0.326765	0	0	0	0	0.182361	0	-0.125889	0.526773	0	0.251196	0.125889	0.195672
Q13492	Phosphatidylinositol-binding clathrin assembly protein	Membrane > clathrin-coated pit. Golgi apparatus. Cytoplasmic vesicle > clathrin-coated vesicle. Nucleus.	70.71	7.89893	1	0	0	2	1	0	0	0	0	0.417631	0	0	0.56093	0.290239	0	0	0	0	0.13921	0.283723	0	-0.0943092	0.851388	0.0970784	0.229578	0.191388	0.0649581
Q13501	Sequestosome-1	Cytoplasm. Late endosome. Lysosome. Cytoplasmic vesicle > autophagosome. Nucleus. Endoplasmic reticulum. Cytoplasm > P-body.	47.6569	5.22412	4	5	5	4	3	0	1	3	1	2.47541	4.86736	3.82059	1.66239	1.29024	0	0.919192	3.04302	1.21089	3.72112	0.984212	1.72437	0.938948	0.0705353	0.619302	0.102632	-0.319646	0.433917
Q13510	Acid ceramidase	Lysosome.	44.6308	7.62061	0	0	0	9	6	2	4	2	0	0	0	0	4.1665	2.87447	1.37324	4.09564	2.2598	0	0	2.80474	2.11848	-1.26446	0.0213356	-1.04211	0.15514	0.222345	0.577764
Q13526	Peptidyl-prolyl cis-trans isomerase NIMA-interacting 1	Nucleus. Nucleus speckle. Cytoplasm.	18.232	8.82178	2	1	0	0	0	0	0	0	0	3.34105	2.62778	0	0	0	0	0	0	0	1.98961	0	0	0.996247	0.0852294	0.996247	0.197459	0	0.114629
Q13557	Calcium/calmodulin-dependent protein kinase type II subunit delta	Cell membrane > sarcolemma. Peripheral membrane protein. Cytoplasmic side. Sarcoplasmic reticulum membrane. Peripheral membrane protein. Cytoplasmic side.	56.3336	7.25439	1	0	1	0	2	0	0	0	1	0.545683	0	0.673771	0	0.75846	0	0	0	1.06772	0.406484	0.25282	0.355907	0.0951951	0.39163	0.0306447	0.44089	-0.0645504	0.247774
Q13561	Dynactin subunit 2	Cytoplasm > cytoskeleton > microtubule organizing center > centrosome. Membrane. Peripheral membrane protein.	44.2039	5.21143	1	1	2	0	0	0	1	2	1	0.679041	1.06815	1.67687	0	0	0	1.00859	2.22598	1.32866	1.14135	0	1.52108	0.651386	0.00847299	-0.164632	0.440045	-0.816017	0.00439771
Q13576	Ras GTPase-activating-like protein IQGAP2		180.465	5.64307	21	13	17	0	5	2	2	1	0	3.63061	3.5354	3.62895	0	0.600748	0.3444	0.51358	0.283371	0	3.59832	0.315049	0.265651	1.27395	0.0051791	1.30507	0.00433227	0.0311175	0.396581	+
Q13586	Stromal interaction molecule 1	Cell membrane. Single-pass type I membrane protein. Endoplasmic reticulum membrane. Single-pass type I membrane protein. Cytoplasm > cytoskeleton.	77.3753	6.66846	0	1	0	1	2	0	0	0	0	0	0.625295	0	0.266953	0.552513	0	0	0	0	0.208432	0.273155	0	-0.0416741	0.448502	0.143022	0.259519	0.184696	0.138902
Q13595	Transformer-2 protein homolog alpha	Nucleus.	32.6691	11.2681	1	1	2	0	0	0	1	1	1	0.965587	1.51889	2.38448	0	0	0	1.4342	1.58266	1.88933	1.62299	0	1.6354	0.857179	0.00209832	-0.00493407	0.815656	-0.862113	0.000121901
Q13596	Sorting nexin-1	Endosome membrane. Peripheral membrane protein. Cytoplasmic side. Golgi apparatus > trans-Golgi network membrane. Peripheral membrane protein. Cytoplasmic side. Early endosome membrane. Peripheral membrane protein. Cytoplasmic side.	59.0331	5.14795	1	1	2	1	1	0	0	0	0	0.521639	0.820551	1.28817	0.350312	0.362521	0	0	0	0	0.876786	0.237611	0	0.362498	0.0632841	0.524458	0.258073	0.161959	0.329775
Q13630	GDP-L-fucose synthase		35.87	6.59521	2	4	4	5	5	2	1	0	1	1.69655	5.33741	4.18955	2.84833	2.9476	1.68981	1.25995	0	1.65979	3.74117	2.49525	0.973247	0.352944	0.450514	0.949306	0.0695238	0.596361	0.0828282
Q13724	Mannosyl-oligosaccharide glucosidase	Endoplasmic reticulum membrane. Single-pass type II membrane protein.	91.8606	8.89502	13	14	24	6	5	4	7	5	7	4.2292	7.16438	9.64048	1.31085	1.13044	1.29613	3.38245	2.66613	4.45585	7.01135	1.2458	3.50148	1.47317	0.00241699	0.711925	0.0796602	-0.761243	0.00288304
Q13740	CD166 antigen	Membrane. Single-pass type I membrane protein.	65.0611	6.25244	0	1	2	3	2	2	0	0	0	0	0.734695	1.15338	0.940976	0.649179	0.930411	0	0	0	0.62936	0.840189	0	-0.111275	0.523988	0.394712	0.657262	0.505987	0.0850353
Q13765	Nascent polypeptide-associated complex subunit alpha	Cytoplasm. Nucleus.	23.3697	4.56396	3	0	4	1	2	4	3	4	3	3.79947	0	6.2551	0.850526	1.76033	5.04585	5.64341	8.30344	7.43431	3.35152	2.55224	7.12706	0.233374	0.785118	-0.770199	0.208572	-1.00357	0.0733909
Q13769	THO complex subunit 5 homolog	Nucleus. Nucleus speckle. Cytoplasm.	78.4579	6.87354	0	0	0	0	0	0	0	0	1	0	0	0	0	0	0	0	0	0.780077	0	0	0.260026	0	0.140566	-0.176339	0.323146	-0.176339	0.0377147
Q13813	Spectrin alpha chain, non-erythrocytic 1	Cytoplasm > cytoskeleton. Cytoplasm > cell cortex.	284.364	5.35107	48	31	47	27	20	17	10	7	6	5.28729	5.37142	6.39237	1.99729	1.53103	1.86515	1.6361	1.26382	1.29319	5.6837	1.79782	1.3977	1.01663	0.000325686	1.17724	0.000163552	0.160613	0.0925167	+
Q13825	Methylglutaconyl-CoA hydratase, mitochondrial	Mitochondrion.	35.5862	9.48096	0	0	0	0	1	1	1	1	1	0	0	0	0	0.558217	0.800043	1.19305	1.31655	1.57166	0	0.452754	1.36042	-0.294402	0.454176	-0.748641	0.000146341	-0.454239	0.103054
Q13838	Spliceosome RNA helicase DDX39B	Nucleus. Nucleus speckle. Cytoplasm.	48.9599	5.66846	8	2	7	7	6	7	5	5	4	5.08964	2.00153	5.49879	2.99075	2.65284	4.43575	4.72482	5.2139	4.97937	4.19665	3.35978	4.9727	0.209315	0.689078	-0.170228	0.467776	-0.379543	0.0577952
Q13867	Bleomycin hydrolase	Cytoplasm.	52.528	6.26514	1	1	0	0	1	0	0	0	0	0.598452	0.941379	0	0	0.415903	0	0	0	0	0.513277	0.138634	0	0.23288	0.477703	0.32957	0.880012	0.0966898	0.457948
Q13884	Beta-1-syntrophin	Cell membrane > sarcolemma. Peripheral membrane protein. Cytoplasmic side. Cell junction. Cytoplasm > cytoskeleton.	58.0251	8.63135	2	1	2	0	1	2	0	0	0	1.01225	0.796148	1.24986	0	0.351739	1.00823	0	0	0	1.01942	0.453324	0	0.299533	0.175564	0.594271	0.0711374	0.294738	0.684723
Q13885	Tubulin beta-2A chain	Cytoplasm > cytoskeleton.	49.875	4.89404	60	26	52	57	59	53	11	9	11	36.714	25.0259	39.2877	23.4229	25.0897	32.302	9.9975	9.02649	13.1701	33.6758	26.9382	10.7314	0.301973	0.278684	1.48656	0.00321232	1.18459	0.00346633						+
Q13907	Isopentenyl-diphosphate Delta-isomerase 1	Peroxisome.	26.3025	6.34131	4	1	1	9	8	4	0	1	0	4.79816	1.8869	1.48111	7.25008	6.6691	4.77911	0	1.96612	0	2.72206	6.23276	0.655374	-0.801961	0.0670999	0.830501	0.237607	1.63246	0.0236872
Q13938	Calcyphosin	Cytoplasm.	20.9543	4.89404	0	0	1	1	0	0	0	0	0	0	0	1.7789	0.96753	0	0	0	0	0	0.592966	0.32251	0	0.158918	0.360889	0.374603	0.921571	0.215685	0.284128
Q14019	Coactosin-like protein	Cytoplasm > cytoskeleton. Nucleus membrane. Peripheral membrane protein.	15.935	5.66846	5	2	0	6	6	1	3	3	3	9.58787	6.03278	0	7.72661	7.99588	1.90996	8.5446	9.42908	11.2562	5.20688	5.87748	9.74329	-0.128359	0.62008	-0.704389	0.29203	-0.57603	0.22847
Q14103	Heterogeneous nuclear ribonucleoprotein D0	Nucleus. Cytoplasm.	38.4103	7.81104	7	5	5	10	7	4	4	4	2	5.36921	6.03278	4.73538	5.15107	3.73141	3.05594	4.55712	5.02884	3.00165	5.37912	3.97947	4.19587	0.303431	0.128555	0.252142	0.197075	-0.0512885	0.822162
Q14108	Lysosome membrane protein 2	Lysosome membrane. Multi-pass membrane protein.	54.2555	5.13525	3	4	5	11	7	7	5	3	3	1.70897	3.58433	3.51686	4.20815	2.77123	3.97176	4.23059	2.80111	3.34389	2.93672	3.65038	3.45853	-0.194796	0.408477	-0.14496	0.495848	0.0498362	0.783519
Q14117	Dihydropyrimidinase		56.5937	7.26904	22	18	18	26	26	20	11	12	5	11.5424	14.8553	11.6605	9.16077	9.48002	10.4514	8.57204	10.3193	5.13287	12.6861	9.69741	8.00807	0.328259	0.0450503	0.553284	0.0925845	0.225024	0.338431
Q14118	Dystroglycan	Secreted > extracellular space. Cell membrane. Single-pass type I membrane protein. Cytoplasm > cytoskeleton. Nucleus > nucleoplasm. Cell membrane > sarcolemma. Cell junction > synapse > postsynaptic cell membrane.	97.3807	8.55811	0	0	0	0	2	0	0	0	0	0	0	0	0	0.422873	0	0	0	0	0	0.140958	0	-0.0982563	0.874674	0	0.00261474	0.0982563	0.0757397
Q14126	Desmoglein-2	Cell membrane. Single-pass type I membrane protein. Cell junction > desmosome.	122.218	5.23682	0	0	1	0	0	0	0	0	0	0	0	0.300726	0	0	0	0	0	0	0.100242	0	0	0.0705556	0.143309	0.0705556	0.246128	0	0.103579
Q14139	Ubiquitin conjugation factor E4 A		122.482	5.23682	0	0	1	0	0	0	0	0	0	0	0	0.315396	0	0	0	0	0	0	0.105132	0	0	0.0739106	0.179328	0.0739106	0.340201	0	0.0905713
Q14152	Eukaryotic translation initiation factor 3 subunit A	Cytoplasm.	166.468	6.78564	8	6	8	3	1	2	0	0	0	1.57624	1.8596	1.94623	0.396953	0.136929	0.392496	0	0	0	1.79402	0.308793	0	0.71659	0.00654418	0.923729	0.00243646	0.207139	0.304941
Q14165	Malectin	Endoplasmic reticulum membrane. Single-pass type I membrane protein.	32.2136	5.41455	1	1	4	2	2	3	2	2	2	0.932519	1.46687	4.60564	1.25249	1.29614	2.78645	2.77017	3.05692	3.64926	2.33501	1.77836	3.15878	0.198276	0.848564	-0.250995	0.333185	-0.449271	0.0789851
Q14166	Tubulin--tyrosine ligase-like protein 12		74.356	5.52881	1	0	0	0	0	0	0	0	0	0.422819	0	0	0	0	0	0	0	0	0.14094	0	0	0.0982442	0.38442	0.0982442	0.402089	0	0.0978767
Q14183	Double C2-like domain-containing protein alpha	Lysosome. Cytoplasmic vesicle > secretory vesicle > synaptic vesicle membrane. Peripheral membrane protein. Cell junction > synapse > synaptosome.	43.9315	7.23975	0	0	0	0	1	0	0	0	0	0	0	0	0	0.473089	0	0	0	0	0	0.157696	0	-0.109492	0.762815	0	0.0382006	0.109492	0.0519343
Q14203	Dynactin subunit 1	Cytoplasm. Cytoplasm > cytoskeleton.	141.607	5.80811	2	2	1	0	0	0	0	0	0	0.426128	0.670309	0.263076	0	0	0	0	0	0	0.453171	0	0	0.294648	0.320301	0.294648	0.992621	0	0.268348
Q14204	Cytoplasmic dynein 1 heavy chain 1	Cytoplasm > cytoskeleton.	532.072	6.40479	14	12	11	2	4	0	2	1	0	0.820521	1.10631	0.796024	0.0787185	0.162924	0	0.174104	0.0960633	0	0.907619	0.0805474	0.0900559	0.482875	0.0155559	0.476297	0.0810674	-0.00657839	0.660967
Q14240	Eukaryotic initiation factor 4A-II		46.3728	5.47803	12	7	14	15	18	15	9	8	6	8.02837	7.36681	11.565	6.73943	8.36915	9.99563	8.94349	8.77268	7.85443	8.98673	8.36807	8.52353	0.0836157	0.737344	0.0621434	0.821135	-0.0214723	0.818351
Q14247	Src substrate cortactin	Cytoplasm > cytoskeleton. Cell projection > lamellipodium. Cell projection > ruffle. Cell projection > dendrite. Cell projection > dendritic spine.	61.5485	5.40186	2	2	7	0	0	0	2	1	3	0.990166	1.55755	4.27906	0	0	0	1.47071	0.811473	2.90614	2.27559	0	1.72944	1.09612	0.0049338	0.197165	0.725105	-0.898959	0.00399845
Q14254	Flotillin-2	Cell membrane. Peripheral membrane protein. Membrane > caveola. Peripheral membrane protein. Endosome.	47.0347	5.24951	0	1	2	2	0	0	0	0	0	0	1.00076	1.57108	0.8545	0	0	0	0	0	0.857282	0.284833	0	0.322555	0.194232	0.514644	0.217167	0.192089	0.673325
Q14258	E3 ubiquitin/ISG15 ligase TRIM25	Cytoplasm.	70.9277	8.08936	1	0	3	0	0	0	0	0	0	0.432215	0	1.60101	0	0	0	0	0	0	0.677741	0	0	0.421016	0.0475066	0.421016	0.580111	0	0.0928397
Q14315	Filamin-C	Cytoplasm. Membrane. Peripheral membrane protein. Cytoplasm > cytoskeleton. Cytoplasm > myofibril > sarcomere > Z line.	290.841	5.97314	3	1	2	2	3	1	0	0	0	0.299775	0.157184	0.246761	0.134211	0.208333	0.0995283	0	0	0	0.234573	0.147358	0	0.057437	0.172544	0.159999	0.0107166	0.102562	0.00336423
Q14353	Guanidinoacetate N-methyltransferase		26.3011	6.13818	4	0	2	1	5	5	0	0	0	4.61518	0	2.84925	0.774844	4.00923	5.74607	0	0	0	2.48814	3.51005	0	-0.295946	0.657484	1.16612	0.307807	1.46207	0.0905203
Q14376	UDP-glucose 4-epimerase		38.2573	6.72705	6	3	4	7	9	5	1	1	3	4.69475	3.69248	3.8645	3.67828	4.89403	3.89676	1.1622	1.2825	4.59304	4.08391	4.15636	2.34591	-0.0170779	0.899539	0.48534	0.165396	0.502418	0.160637
Q14409	Putative glycerol kinase 3	Mitochondrion outer membrane. Peripheral membrane protein. Cytoplasmic side. Cytoplasm.	60.5587	6.39209	1	0	1	1	1	1	2	2	1	0.492397	0	0.607978	0.330675	0.342198	0.490442	1.46273	1.61414	0.963458	0.366792	0.387772	1.34678	-0.0127323	0.146272	-0.499839	0.00680536	-0.487107	0.00361132
Q14498	RNA-binding protein 39	Nucleus speckle.	59.3427	10.0962	4	2	6	1	0	1	0	1	0	2.05506	1.61633	3.80617	0.345025	0	0.511726	0	0.842094	0	2.49252	0.285584	0.280698	0.974962	0.00531857	0.97805	0.0146002	0.00308705	0.40711
Q14525	Keratin, type I cuticular Ha3-II		46.1845	4.84326	3	3	1	21	30	11	5	5	1	2.022	3.18065	0.832207	9.50526	14.0522	7.38456	5.0055	5.52364	1.31879	2.01162	10.314	3.94931	-1.61804	0.0162878	-0.568538	0.351433	1.0495	0.0920718
Q14554	Protein disulfide-isomerase A5	Endoplasmic reticulum lumen.	59.5561	7.91357	8	6	7	1	1	0	1	0	0	4.19724	4.95176	4.53465	0.352337	0.364616	0	0.779277	0	0	4.56121	0.238984	0.259759	1.55112	3.66392e-06	1.53779	8.9755e-06	-0.0133243	0.000368231	+
Q14558	Phosphoribosyl pyrophosphate synthase-associated protein 1		39.3686	7.1958	2	0	1	3	2	2	1	1	1	1.52975	0	0.944415	1.54098	1.06312	1.52368	1.13608	1.25368	1.49661	0.824722	1.37593	1.29546	-0.257175	0.302355	-0.222369	0.338415	0.0348057	0.736985
Q14587	Zinc finger protein 268	Nucleus. Nucleus. Cytoplasm.	108.303	8.86572	0	0	0	0	0	1	0	0	1	0	0	0	0	0	0.286394	0	0	0.562611	0	0.0954645	0.187537	-0.0672701	0.111607	-0.129307	0.315282	-0.0620373	0.0175499
Q14624	Inter-alpha-trypsin inhibitor heavy chain H4	Secreted.	103.293	6.97607	2	1	1	1	1	3	3	2	0	0.585582	0.460567	0.361518	0.196627	0.203479	0.874886	1.30466	0.959806	0	0.469222	0.424997	0.754822	0.0260735	0.540794	-0.157902	0.0897821	-0.183976	0.148679
Q14657	L antigen family member 3	Nucleus.	14.7946	8.63135	1	0	0	3	2	1	0	0	0	1.90417	0	0	3.83629	2.64665	1.89661	0	0	0	0.634722	2.79318	0	-0.863333	0.0772075	0.397651	0.881469	1.26098	0.00131315
Q14696	LDLR chaperone MESD	Endoplasmic reticulum.	26.0603	7.78174	1	2	0	0	0	0	0	0	0	1.16366	3.66092	0	0	0	0	0	0	0	1.60819	0	0	0.851276	0.240699	0.851276	0.324794	0	0.510015
Q14697	Neutral alpha-glucosidase AB	Endoplasmic reticulum. Golgi apparatus. Melanosome.	106.807	6.13818	62	45	60	59	67	49	40	36	25	17.8838	20.4181	21.3694	11.4289	13.4309	14.0779	17.1375	17.0203	14.11	19.8905	12.9792	16.0892	0.547336	0.00662404	0.275169	0.0622642	-0.272167	0.0747629
Q14739	Lamin-B receptor	Nucleus inner membrane. Multi-pass membrane protein.	70.658	9.36377	0	1	1	4	0	2	0	0	1	0	0.696467	0.546686	1.18935	0	0.881999	0	0	0.866329	0.414384	0.690451	0.288776	-0.156193	0.850503	0.0770788	0.430577	0.233271	0.772467
Q14749	Glycine N-methyltransferase	Cytoplasm.	32.7214	7.02002	1	0	2	0	1	1	2	1	1	0.923036	0	2.2794	0	0.641477	0.919372	2.742	1.51292	1.80608	1.06748	0.520283	2.02033	0.283468	0.369234	-0.39026	0.242199	-0.673728	0.0539496
Q14765	Signal transducer and activator of transcription 4	Cytoplasm. Nucleus.	85.8858	6.65381	1	0	0	0	0	0	0	0	0	0.364032	0	0	0	0	0	0	0	0	0.121344	0	0	0.0849785	0.398242	0.0849785	0.469875	0	0.260163
Q14847	LIM and SH3 domain protein 1	Cytoplasm > cell cortex. Cytoplasm > cytoskeleton.	29.6982	7.04932	15	5	9	6	2	4	0	0	1	15.6492	8.20551	11.5935	4.20375	1.45008	4.15655	0	0	2.04135	11.8161	3.27013	0.68045	1.39044	0.0272405	2.3658	0.0104624	0.975362	0.0934295	+
Q14894	Ketimine reductase mu-crystallin	Cytoplasm.	33.7544	5.13525	0	2	2	1	3	2	3	3	3	0	2.7282	2.14148	0.582367	1.80798	1.72748	3.86412	4.26411	5.09037	1.62323	1.37261	4.4062	0.103408	0.820971	-0.822194	0.178087	-0.925603	0.0280443
Q14914	Prostaglandin reductase 1	Cytoplasm.	35.8467	8.29443	14	5	12	16	14	12	12	8	10	11.587	6.50953	12.263	8.89304	8.05258	9.89233	14.7518	10.8525	16.1943	10.1199	8.94598	13.9329	0.146973	0.694961	-0.394631	0.21868	-0.541604	0.0325834
Q14974	Importin subunit beta-1	Cytoplasm. Nucleus envelope.	97.108	4.77979	6	6	4	7	7	2	4	3	1	1.86504	2.93375	1.53521	1.46123	1.51216	0.619212	1.84678	1.52846	0.60821	2.11133	1.19753	1.32782	0.362646	0.158487	0.305031	0.249388	-0.0576156	0.874803
Q14978	Nucleolar and coiled-body phosphoprotein 1	Nucleus > nucleolus. Cytoplasm.	73.5596	9.46631	1	0	0	0	1	0	0	0	0	0.38955	0	0	0	0.270723	0	0	0	0	0.12985	0.0902412	0	0.0270825	0.995878	0.0907519	0.122691	0.0636694	0.26063
Q14980	Nuclear mitotic apparatus protein 1	Nucleus matrix. Chromosome. Cytoplasm > cytoskeleton > spindle pole. Cytoplasm.	238.115	5.78271	1	1	1	0	1	0	0	0	0	0.128745	0.202519	0.158965	0	0.0894732	0	0	0	0	0.16341	0.0298244	0	0.091952	0.490201	0.113307	0.0195131	0.0213549	0.48097
Q149N8	E3 ubiquitin-protein ligase SHPRH		192.957	7.47412	0	0	0	0	1	0	0	0	0	0	0	0	0	0.11244	0	0	0	0	0	0.0374798	0	-0.0267858	0.283167	0	0.121424	0.0267858	0.0126263
Q15005	Signal peptidase complex subunit 2	Microsome membrane. Multi-pass membrane protein. Endoplasmic reticulum membrane. Multi-pass membrane protein.	24.9867	8.47021	0	0	0	3	2	1	1	1	0	0	0	0	2.42739	1.67465	1.20006	1.78958	1.97482	0	0	1.76737	1.2548	-0.913557	0.00217018	-0.702569	0.0342364	0.210988	0.5051
Q15006	ER membrane protein complex subunit 2	Nucleus. Cytoplasm.	34.8114	6.56592	0	0	0	1	1	0	0	0	0	0	0	0	0.615701	0.637157	0	0	0	0	0	0.417619	0	-0.273587	0.746221	0	0.253999	0.273587	0.544374
Q15008	26S proteasome non-ATPase regulatory subunit 6		45.5023	5.61768	1	0	1	1	1	3	1	1	1	0.699989	0	0.864297	0.470085	0.486467	2.09163	1.0397	1.14733	1.36965	0.521429	1.01606	1.18556	-0.258424	0.723676	-0.337305	0.0506288	-0.0788809	0.457595
Q15019	Septin-2	Cytoplasm. Cytoplasm > cytoskeleton. Cytoplasm > cytoskeleton > spindle. Chromosome > centromere > kinetochore. Cleavage furrow. Midbody. Cytoplasm > cell cortex. Cell projection > cilium membrane.	41.4613	6.59521	3	1	3	5	3	4	1	0	2	2.26284	1.1865	2.794	2.53273	1.5726	3.00515	1.12034	0	2.95176	2.08112	2.37016	1.35737	-0.0987216	0.65425	0.281633	0.40878	0.380355	0.294269
[truncated: 955 more rows]
